# Supplementary material for: Kir2.1-mediated membrane potential promotes nutrient acquisition and inflammation through regulation of nutrient transporters
Source: Nat Commun. 2022 Jun 21;13:3544. doi: 10.1038/s41467-022-31149-y (PMC9213538; doi:10.1038/s41467-022-31149-y)
Supplement: Supplementary file 4 — Source Data [file 41467_2022_31149_MOESM4_ESM.xlsx]

## Sheet: Fig1
Fig1C				Fig1D						Fig1G
Description	LogP				L vs con	LK vs L	LG vs L			Pentose phosphate pathway	1	Metabolism of carbohydrates	6	0.40883	Adenosine triphosphate; Phosphoribosyl pyrophosphate;D-Sedoheptulose 7-phosphate; Fructose 6-phosphate; Deoxyribose 5-phosphate; Glucose 6-phosphate
regulation of cellular response to stress	6.30993			reactome_autophagy	0.001533	1.59572	1.85212			Glycolysis	1	Metabolism of carbohydrates	6	0.16237	Adenosine triphosphate; Glucose 6-phosphate; Fructose 6-phosphate; 2,3-Diphosphoglyceric acid;Pyruvic acid; Phosphoenolpyruvic acid
extrinsic apoptotic signaling pathway	5.70699			reactome_cellular_response_to_starvation	0.001106	1.51573	3.65408			Gluconeogenesis	1	Metabolism of carbohydrates	8	0.19388	Glucose 6-phosphate;Fructose 6-phosphate; Adenosine triphosphate; Phosphoenolpyruvic acid; 2,3-Diphosphoglyceric acid; Guanosine diphosphate; Pyruvic acid; Oxoglutaric acid
positive regulation of catabolic process	5.23172			reactome_response_of_eif2ak4_gcn2_to_amino_acid_deficiency	1.633	3.35295	3.35392			Glycerophospholipid metabolism	2	Metabolism of lipids	8	0.0040023	Phosphatidylethanolamine/Phosphatidylcholine/1-Acyl-sn-glycero-3-phosphocholine/Choline phosphate/Choline/Acetylcholine/sn-Glycero-3-phosphocholine/CDP-ethanolamine
regulation of extrinsic apoptotic signaling pathway	4.85516			reactome_amino_acid_transport_across_the_plasma_membrane	1.29144	2.10286	2.88687			Sphingolipid metabolism	2	Metabolism of lipids	3	0.20495	Sphingomyelin/N-Acylsphingosine/Galactosylceramide
cellular response to starvation	4.42315			gobp_amino_acid_transmembrane_transport	1.15934	3.06493	1.61432			Purine metabolism	3	Metabolism of nucleotides	9	0.053409	GDP/5-Phospho-alpha-D-ribose 1-diphosphate/ATP/AMP/Deoxyinosine/Xanthosine/GMP/Deoxyguanosine/Adenylyl sulfate/3'-Phosphoadenylyl sulfate
macroautophagy	4.41333			gomf_amino_acid_transmembrane_transporter_activity	0.889546	3.06343	2.03256			Arginine and proline metabolism	4	Metabolism of amino acids and derivatives	7	0.019947	Spermidine/Spermine/L-Proline/L-Glutamate/Phosphocreatine/Pyruvate/1-Pyrroline-4-hydroxy-2-carboxylate
positive regulation of cellular catabolic process	4.32495									Alanine, aspartate and glutamate metabolism	4	Metabolism of amino acids and derivatives	5	0.053125	N-Acetyl-L-aspartate/L-Glutamate/Citrate/Pyruvate/2-Oxoglutarate
cellular response to nutrient levels	4.23537									Arginine biosynthesis	4	Metabolism of amino acids and derivatives	3	0.081527	L-Glutamate/L-Citrulline/2-Oxoglutarate
cellular response to extracellular stimulus	4.19153									beta-Alanine metabolism	4	Metabolism of amino acids and derivatives	3	0.20495	Carnosine/Spermine/Spermidine
regulation of macroautophagy	4.11143									D-Glutamine and D-glutamate metabolism	4	Metabolism of amino acids and derivatives	3	0.0069621	L-Glutamate/D-Glutamine/2-Oxoglutarate
				Fig1I						Taurine and hypotaurine metabolism	4	Metabolism of amino acids and derivatives	2	0.11606	Taurine/5-L-Glutamyl-taurine
				pathNames	count	Pvalue	metamolites	Hit Ratio		Phenylalanine, tyrosine and tryptophan biosynthesis	4	Metabolism of amino acids and derivatives	1	0.26825	L-Tyrosine
				Glycerophospholipid metabolism	8	0.0040023	Phosphatidylethanolamine/Phosphatidylcholine/1-Acyl-sn-glycero-3-phosphocholine/Choline phosphate/Choline/Acetylcholine/sn-Glycero-3-phosphocholine/CDP-ethanolamine	0.222222		Citrate cycle (TCA cycle)	5	Citrate cycle (TCA cycle)	4	0.013548	2-Oxoglutarate/Isocitrate/Pyruvate/Phosphoenolpyruvate
				D-Glutamine and D-glutamate metabolism	3	0.0069621	L-Glutamate/D-Glutamine/2-Oxoglutarate	0.5
Description	LogP			Citrate cycle (TCA cycle)	5	0.013548	2-Oxoglutarate/Isocitrate/Pyruvate/Phosphoenolpyruvate	0.25
inflammatory response	5.13811			Arginine and proline metabolism	7	0.019947	Spermidine/Spermine/L-Proline/L-Glutamate/Phosphocreatine/Pyruvate/1-Pyrroline-4-hydroxy-2-carboxylate	0.184211		s1	s2	3
nucleoside bisphosphate catabolic process	4.89697			Alanine, aspartate and glutamate metabolism	5	0.053125	N-Acetyl-L-aspartate/L-Glutamate/Citrate/Pyruvate/2-Oxoglutarate	0.178571		s1	s3	3
ribonucleoside bisphosphate catabolic process	4.89697			Purine metabolism	9	0.053409	GDP/5-Phospho-alpha-D-ribose 1-diphosphate/ATP/AMP/Deoxyinosine/Xanthosine/GMP/Deoxyguanosine/Adenylyl sulfate/3'-Phosphoadenylyl sulfate	0.136364		s1	s6	1
purine nucleoside bisphosphate catabolic process	4.89697			Arginine biosynthesis	3	0.081527	L-Glutamate/L-Citrulline/2-Oxoglutarate	0.214286		s2	s14	2
regulation of defense response	3.76169			Taurine and hypotaurine metabolism	2	0.11606	Taurine/5-L-Glutamyl-taurine	0.25		s2	s3	6
organophosphate catabolic process	3.09191			beta-Alanine metabolism	3	0.20495	Carnosine/Spermine/Spermidine	0.142857		s2	s6	1
nucleoside phosphate catabolic process	2.5663			Sphingolipid metabolism	3	0.20495	Sphingomyelin/N-Acylsphingosine/Galactosylceramide	0.142857		s2	s7	1
sulfur compound catabolic process	2.45583			Pentose phosphate pathway	3	0.22519	2-Deoxy-D-ribose 5-phosphate/Sedoheptulose 7-phosphate/5-Phospho-alpha-D-ribose 1-diphosphate	0.136364		s2	s8	1
regulation of inflammatory response	2.28938			Phenylalanine, tyrosine and tryptophan biosynthesis	1	0.26825	L-Tyrosine	0.25		s3	s14	2
										s3	s6	1
										s3	s7	1
Fig1H										s3	s8	1
pathNames	Hit Ratio	-log10(Pvalue)	count							s7	s8	2
Glycolysis	0.18065	0.78948	6							s7	s9	2
Gluconeogenesis	0.18957	0.71247	8							s7	s10	2
Citric Acid Cycle	0.12209	0.47638	6							s7	s11	1
Phospholipid Biosynthesis	0.16618	0.47638	6							s8	s9	2
Oxidation of Branched Chain Fatty Acids	0.15456	0.43412	5							s8	s11	2
Pentose Phosphate Pathway	0.20626	0.38845	6							s9	s11	2
Urea Cycle	0.20554	0.34584	5							s8	s14	2
Phosphatidylcholine Biosynthesis	0.46341	0.34088	4							s9	s14	1
Beta Oxidation of Very Long Chain Fatty Acids	0.049458	0.33556	3							s11	s14	1
Phosphatidylethanolamine Biosynthesis	0.5	0.33556	3
Phenylacetate Metabolism	0	0.33011	2
Spermidine and Spermine Biosynthesis	0.057143	0.2883	3
Lactose Synthesis	0.59559	0.2883	3
Alanine Metabolism	1	0.2883	3
Glucose-Alanine Cycle	0.5625	0.27245	2
Amino Sugar Metabolism	0.041667	0.25628	6
Glutamate Metabolism	0.31908	0.18919	8
Aspartate Metabolism	0	0.1859	6
Transfer of Acetyl Groups into Mitochondria	0.17085	0.15789	3
Pyruvate Metabolism	0.097724	0.15293	5
Sphingolipid Metabolism	0.17013	0.14931	6
Ammonia Recycling	0.17281	0.13665	4
Biotin Metabolism	0	0.11213	1
Pyruvaldehyde Degradation	0	0.11213	1
Malate-Aspartate Shuttle	0.28571	0.11213	1
Catecholamine Biosynthesis	0	0.10904	2
Carnitine Synthesis	0	0.076176	2
Nucleotide Sugars Metabolism	0	0.076176	2
Lactose Degradation	0	0.069942	1
Taurine and Hypotaurine Metabolism	0	0.069942	1

## Sheet: Fig2
Fig2A						Fig2B	up				down							Fig2C	up			down					Fig2C
	Sample_1	Sample_2	Sample_3			Time	-115mV	+60mV			V	a	b	c	d			Time	-115mV	+60mV		V	a	b			V	b	a
kcnn4	5.31319	6.06477	6.0945			0	-17.334	18.3316			-119.035	-322.24	-287.244	-196.737	-19.1389			0	-0.021	0.011		-118.973	-0.37281	-0.04012			-117.974	-0.0341	-0.31406
kcnk13	3.58442	2.89109	3.03093			0.083333	-17.012	17.5345			-118.942	-321.832	-287.937	-195.904	-18.3449			0.083333	-0.017	0.021		-118.879	-0.37348	-0.04026			-117.974	-0.03422	-0.31502
kcnk6	2.49846	1.93526	1.74844			0.166667	-16.898	19.6614			-118.942	-321.431	-288.063	-194.358	-17.1305			0.166667	-0.013	0.015		-118.91	-0.37448	-0.04022			-117.974	-0.03419	-0.31595
kcnj2	1.19189	1.01803	0.81482			0.25	-273.124	116.769			-118.91	-321.413	-288.051	-193.222	-16.8002			0.25	-0.31396	0.043188		-118.879	-0.37541	-0.04006			-118.005	-0.03405	-0.31563
kcnj10	0.5852	0.12876	0.1538			0.333333	-270.837	110.361			-118.973	-321.399	-288.033	-193.527	-17.6778			0.333333	-0.30382	0.051368		-118.786	-0.37584	-0.04002			-117.974	-0.03402	-0.31409
kcna3	0.18962	-0.01768	-0.1188			0.416667	-270.467	116.332			-118.879	-321.064	-287.983	-194.846	-18.4924			0.416667	-0.31831	0.048089		-118.848	-0.37548	-0.04007			-117.943	-0.03406	-0.31223
kcnk12	0.02416	-0.14015	-0.12021			0.5	-275.779	103.581			-118.879	-320.955	-287.693	-196.07	-18.1324			0.5	-0.27877	0.044335		-118.817	-0.37467	-0.03996			-117.88	-0.03397	-0.311
kcnn1	-0.13369	-0.14947	-0.14988			0.583333	-277.895	101.771			-118.879	-320.752	-286.778	-196.644	-17.2187			0.583333	-0.27076	0.043838		-118.817	-0.37451	-0.03962			-117.849	-0.03368	-0.31069
kcng2	-0.17553	-0.16012	-0.12021			0.666667	-276.253	104.297			-118.848	-319.643	-285.598	-196.79	-17.2109			0.666667	-0.27059	0.041486		-118.754	-0.37506	-0.03925			-117.88	-0.03336	-0.31125
kcna2	-0.19265	-0.16678	-0.21485			0.75	-279.36	104.382			-118.754	-318.565	-284.945	-196.834	-18.1549			0.75	-0.2513	0.040605		-118.723	-0.3753	-0.03911			-117.912	-0.03324	-0.31208
kcnd1	-0.19265	-0.19872	-0.20214			0.833333	-276.991	99.8761			-118.786	-318.707	-284.557	-196.488	-18.9193			0.833333	-0.2146	0.03844		-118.754	-0.37482	-0.03918			-117.88	-0.0333	-0.31203
kcnh4	-0.22688	-0.20671	-0.23321			0.916667	-275.668	99.431			-118.786	-319.619	-283.87	-195.069	-19.24			0.916667	-0.16809	0.040691		-118.754	-0.37443	-0.03923			-117.88	-0.03335	-0.31091
kcnj5	-0.27063	-0.21736	-0.23886			1	-274.779	102.808			-118.723	-320.341	-283.537	-192.842	-19.2298			1	-0.12971	0.040029		-118.754	-0.37494	-0.0392			-117.755	-0.03332	-0.31007
kcnb1	-0.26872	-0.24132	-0.23886			1.08333	-277.885	97.6403			-118.661	-320.335	-284.265	-191.439	-18.8884			1.08333	-0.08459	0.035479		-118.692	-0.37601	-0.03921			-117.88	-0.03333	-0.31039
kcnh7	-0.26872	-0.24931	-0.24875			1.16667	-277.577	94.7463			-118.723	-319.565	-285.363	-191.887	-18.6625			1.16667	-0.06214	0.043184		-118.692	-0.37691	-0.0393			-117.787	-0.03341	-0.31106
kcne3	-0.28584	-0.24931	-0.24168			1.25	-275.699	92.6477			-118.692	-318.663	-285.534	-193.306	-18.7369			1.25	-0.04653	0.040146		-118.692	-0.37743	-0.0394			-117.755	-0.03349	-0.31118
kcnj9	-0.28013	-0.25464	-0.24451			1.33333	-273.387	91.64			-118.723	-318.341	-284.475	-194.453	-18.7617			1.33333	-0.04472	0.039067		-118.63	-0.37756	-0.03958			-117.755	-0.03364	-0.31083
kcnf1	-0.28964	-0.24798	-0.2431			1.41667	-277.158	91.4257			-118.692	-318.782	-283.2	-194.974	-18.3685			1.41667	-0.04328	0.038618		-118.63	-0.3772	-0.03989			-117.755	-0.03391	-0.31056
kcnc3	-0.29155	-0.25863	-0.23886			1.5	-268.888	85.7669			-118.692	-319.723	-282.747	-194.71	-17.5155			1.5	-0.03836	0.03879		-118.661	-0.37657	-0.04017			-117.693	-0.03414	-0.31048
kcnn3	-0.28204	-0.25863	-0.24875			1.58333	-261.918	78.0548			-118.598	-320.313	-283.46	-193.789	-16.7949			1.58333	-0.03722	0.03745		-118.598	-0.37631	-0.04028			-117.631	-0.03424	-0.31004
kcnj16	-0.28964	-0.25064	-0.25157			1.66667	-255.863	77.5075			-118.598	-319.668	-284.744	-193.105	-16.7574			1.66667	-0.03712	0.036254		-118.598	-0.37657	-0.04022			-117.568	-0.03419	-0.30891
kcnj8	-0.26872	-0.26662	-0.25722			1.75	-253.39	78.6776			-118.598	-318.319	-285.219	-193.272	-16.9617							-118.598	-0.3767	-0.04001			-117.631	-0.03401	-0.30788
kcnk7	-0.28584	-0.25597	-0.2544			1.83333	-249.82	76.0724			-118.598	-317.905	-284.598	-193.7	-16.886							-118.536	-0.37622	-0.03977			-117.568	-0.0338	-0.30797
kcnk5	-0.29345	-0.25597	-0.24875			1.91667	-251.992	75.8202			-118.661	-318.973	-284.231	-193.914	-16.7506							-118.473	-0.37541	-0.03956			-117.631	-0.03363	-0.30869
kcnc1	-0.29155	-0.26396	-0.25863			2	-246.702	73.8885			-118.505	-320.211	-284.963	-194.233	-16.917							-118.505	-0.37479	-0.03941			-117.662	-0.0335	-0.30886
kcnq5	-0.29155	-0.26529	-0.25863			2.08333	-236.688	74.3527			-118.567	-320.268	-285.945	-194.232	-17.4293							-118.473	-0.37435	-0.03942			-117.599	-0.03351	-0.30863
kcne4	-0.29535	-0.26529	-0.25581			2.16667	-227.413	64.9991			-118.505	-319.391	-286.12	-193.199	-17.7021							-118.473	-0.37393	-0.03958			-117.537	-0.03364	-0.30854
kcnk2	-0.29345	-0.26795	-0.25581			2.25	-224.944	74.5007			-118.473	-318.404	-285.528	-191.941	-17.1351							-118.473	-0.37365	-0.03968			-117.506	-0.03373	-0.30843
kcnmb1	-0.29345	-0.26662	-0.25863			2.33333	-221.401	61.0036			-118.505	-317.53	-284.473	-191.745	-16.3061							-118.411	-0.37369	-0.03965			-117.506	-0.0337	-0.30782
kcnh2	-0.29915	-0.26662	-0.25298			2.41667	-213.786	52.5079			-118.411	-316.842	-283.233	-192.141	-16.1863							-118.442	-0.37416	-0.0396			-117.474	-0.03366	-0.30665
kcnj6	-0.30676	-0.25863	-0.25581			2.5	-198.222	49.1851			-118.442	-316.527	-282.578	-191.731	-16.3997							-118.38	-0.37477	-0.03968			-117.506	-0.03373	-0.30565
kcnma1	-0.29915	-0.26795	-0.25581			2.58333	-188.008	51.9297			-118.38	-316.716	-282.86	-190.741	-15.957							-118.349	-0.37507	-0.03995			-117.474	-0.03396	-0.30575
kcnk4	-0.30296	-0.26262	-0.25863			2.66667	-181.593	45.7384			-118.411	-317.284	-283.612	-190.517	-15.2071							-118.38	-0.37458	-0.04024			-117.443	-0.0342	-0.307
kcnj13	-0.29915	-0.26795	-0.25863			2.75	-176.151	46.9202			-118.317	-317.926	-284.446	-191.33	-15.406							-118.349	-0.37341	-0.04037			-117.443	-0.03431	-0.30806
kcnj14	-0.30106	-0.26795	-0.25863			2.83333	-166.033	49.6088			-118.349	-318.568	-285.083	-192.223	-16.7683							-118.317	-0.37244	-0.04026			-117.412	-0.03422	-0.30755
kcnq3	-0.30676	-0.26529	-0.25581			2.91667	-158.337	48.0012			-118.411	-319.105	-284.744	-192.469	-18.1296							-118.286	-0.37231	-0.03982			-117.381	-0.03385	-0.30578
kcnk10	-0.30676	-0.26396	-0.25722			3	-155.351	47.0364			-118.349	-319.118	-283.002	-192.173	-18.3138							-118.317	-0.37305	-0.03925			-117.287	-0.03336	-0.3043
kcnk1	-0.30486	-0.26662	-0.25722			3.08333	-154.096	46.9536			-118.286	-318.384	-280.809	-191.555	-17.309							-118.224	-0.37409	-0.039			-117.35	-0.03315	-0.30438
kcnj4	-0.30486	-0.26662	-0.25722			3.16667	-153.993	46.3588			-118.286	-317.257	-279.844	-190.913	-16.2359							-118.255	-0.37433	-0.03914			-117.35	-0.03327	-0.30597
kcng3	-0.30486	-0.26662	-0.25722			3.25	-148.687	45.4329			-118.317	-316.376	-280.121	-190.579	-16.2127							-118.192	-0.37393	-0.03939			-117.318	-0.03348	-0.30785
kcnh3	-0.30676	-0.26529	-0.25722			3.33333	-139.858	42.6923			-118.192	-315.992	-280.024	-190.436	-16.8844							-118.255	-0.37413	-0.03949			-117.381	-0.03357	-0.30852
kcnc2	-0.30296	-0.26795	-0.25863			3.41667	-134.317	43.3248			-118.224	-315.632	-279.134	-190.254	-16.7896							-118.192	-0.37493	-0.03952			-117.287	-0.03359	-0.30763
kcnq4	-0.30486	-0.26795	-0.25722			3.5	-117.485	43.3109			-118.161	-315.034	-278.693	-190.012	-15.5159							-118.224	-0.37504	-0.03959			-117.225	-0.03365	-0.30659
kcng1	-0.30676	-0.26529	-0.25863			3.58333	-107.016	42.6843			-118.255	-314.322	-279.376	-189.899	-14.3706							-118.13	-0.37383	-0.03963			-117.225	-0.03369	-0.30678
kcne2	-0.30676	-0.26795	-0.25722			3.66667	-99.2651	40.6017			-118.192	-313.608	-280.681	-190.05	-14.5719							-118.13	-0.37195	-0.03949			-117.193	-0.03357	-0.30765
kcna7	-0.30676	-0.26795	-0.25722			3.75	-97.8417	41.0476			-118.099	-313.34	-281.751	-190.133	-15.793							-118.13	-0.37061	-0.03918			-117.225	-0.0333	-0.30789
kcnq1	-0.30676	-0.26662	-0.25863			3.83333	-93.3538	41.9472			-118.099	-314.057	-282.026	-189.864	-16.9191							-118.036	-0.37041	-0.03893			-117.162	-0.03309	-0.30724
kcnd3	-0.30676	-0.26662	-0.25863			3.91667	-90.9783	40.6543			-118.161	-315.253	-281.656	-189.197	-17.2585							-118.13	-0.37098	-0.0391			-117.193	-0.03324	-0.3063
kcna6	-0.30676	-0.26662	-0.25863			4	-81.8107	39.9215			-118.13	-315.474	-281.015	-188.3	-16.7559							-118.068	-0.37184	-0.03958			-117.131	-0.03364	-0.30564
kcns3	-0.30676	-0.26795	-0.25863			4.08333	-73.6395	41.7799			-118.13	-314.212	-280.096	-187.641	-15.5863							-118.036	-0.37233	-0.03996			-117.162	-0.03397	-0.30536
kcnk3	-0.30676	-0.26795	-0.25863			4.16667	-65.7815	39.5791			-118.099	-312.589	-279.007	-187.563	-14.315							-118.068	-0.37223	-0.03994			-117.131	-0.03395	-0.3051
kcnh1	-0.30676	-0.26795	-0.25863			4.25	-61.3164	39.57			-118.036	-311.914	-278.056	-187.969	-13.8622							-118.005	-0.37229	-0.03962			-117.1	-0.03368	-0.30434
kcna5	-0.30676	-0.26795	-0.25863			4.33333	-51.1932	38.8236			-118.036	-312.184	-277.237	-188.596	-14.6412							-117.974	-0.37272	-0.03931			-117.069	-0.03341	-0.30306
kcna4	-0.30676	-0.26795	-0.25863			4.41667	-43.2085	38.3805			-117.974	-312.317	-276.705	-189.229	-16.2577							-117.974	-0.37273	-0.03921			-117.069	-0.03333	-0.30233
						4.5	-39.7304	38.9463			-118.036	-312.015	-276.721	-189.655	-17.6932							-117.943	-0.37195	-0.03921			-117.069	-0.03333	-0.30296
						4.58333	-31.4666	37.5638			-117.974	-311.847	-277.024	-189.85	-18.0637							-117.912	-0.3708	-0.03913			-117.037	-0.03326	-0.304
						4.66667	-30.2976	38.0005			-118.005	-311.762	-277.099	-189.676	-17.2482							-117.943	-0.36974	-0.03901			-117.069	-0.03316	-0.30403
						4.75	-23.3604	36.7755			-117.943	-311.694	-277.116	-188.823	-15.7571							-117.912	-0.36956	-0.03898			-116.975	-0.03313	-0.3029
						4.83333	-22.8257	36.4343			-117.943	-311.836	-277.657	-187.668	-14.2218							-117.88	-0.37075	-0.03904			-116.975	-0.03318	-0.30144
						4.91667	-19.7851	37.4791			-117.943	-311.674	-278.815	-186.968	-13.1451							-117.88	-0.37231	-0.03904			-116.913	-0.03318	-0.30048
						5	-17.3652	37.2556			-117.849	-310.668	-280.188	-186.685	-12.8856							-117.88	-0.37262	-0.03902			-116.975	-0.03317	-0.30035
						5.08333	-17.3697	36.137			-117.849	-309.36	-281.125	-186.513	-13.49							-117.787	-0.37144	-0.03911			-116.944	-0.03324	-0.30075
						5.16667	-15.0862	34.902			-117.88	-308.979	-280.89	-186.649	-14.603							-117.849	-0.36967	-0.03924			-116.913	-0.03335	-0.30097
						5.25	-13.6326	36.7188			-117.88	-309.859	-279.562	-187.439	-15.5866							-117.787	-0.36844	-0.03926			-116.85	-0.03337	-0.30092
						5.33333	-11.5998	36.2918			-117.88	-310.819	-277.892	-188.295	-15.9473							-117.787	-0.36837	-0.03913			-116.913	-0.03326	-0.30108
											-117.787	-311.051	-276.515	-188.099	-15.8809							-117.724	-0.36917	-0.03894			-116.881	-0.0331	-0.30156
											-117.849	-311.119	-276.044	-187.302	-15.8669							-117.755	-0.36998	-0.03887			-116.881	-0.03304	-0.30179
Fig2E											-117.724	-311.422	-276.311	-187.139	-15.9436							-117.693	-0.3702	-0.03902			-116.85	-0.03317	-0.30151
WT-LPS	WT-LPS+ML133	WT+LPS	WT+LPS+ML133	KO-LPS	KO-LPS+ML133	KO+LPS	KO+LPS+ML133				-117.724	-311.665	-276.626	-187.338	-15.9165							-117.724	-0.36988	-0.03913			-116.85	-0.03326	-0.30093
-171.416	-22.661	-206.25	-18.46	-49.78	-24.719	-58.477	-35.651				-117.755	-311.517	-277.028	-187.293	-15.7214							-117.599	-0.36934	-0.03899			-116.756	-0.03314	-0.3004
-139.97	-31.712	-198.14	-45.207	-45.81	-37.356	-42.733	-43.445				-117.693	-310.642	-277.517	-187.464	-15.3117							-117.631	-0.36885	-0.03868			-116.756	-0.03288	-0.30031
-209.43	-48.197	-186.62	-44.634	-34.715	-33.43	-35.427	-16.707				-117.724	-309.082	-277.468	-187.829	-14.843							-117.631	-0.36871	-0.03851			-116.725	-0.03273	-0.30045
-107.33	-37.005	-260.68	-17.353	-43.744	-14.345	-34.785	-15.377				-117.662	-307.869	-276.618	-187.704	-14.6785							-117.631	-0.36861	-0.03863			-116.756	-0.03284	-0.30044
-210.42	-15.337	-162.37	-14.447	-59.35	-33.292	-54.872	-26.043				-117.631	-308.161	-275.346	-187.474	-14.6105							-117.599	-0.36829	-0.03889			-116.725	-0.03306	-0.30027
-202.33	-35.357	-183.62	-19.382	-25.288	-16.373	-47.622	-23.941				-117.662	-309.685	-274.418	-187.64	-14.2213							-117.631	-0.36823	-0.0391			-116.725	-0.03324	-0.29998
-102.39	-22.533	-144.35	-22.453	-32.98	-14.097	-52.147	-25.715				-117.662	-310.767	-274.253	-187.395	-13.9745							-117.599	-0.36882	-0.03916			-116.663	-0.03329	-0.29986
-93.946	-20.491	-142.34	-18.347	-12.975	-39.694	-63.65	-40.341				-117.631	-310.657	-274.033	-186.24	-14.7706							-117.537	-0.36934	-0.03904			-116.725	-0.03318	-0.30027
-132.96	-45.613		-24.354	-40.722	-29.795	-59.375	-31.731				-117.599	-310.223	-273.121	-184.825	-16.1342							-117.537	-0.36891	-0.03878			-116.663	-0.03296	-0.30081
-131.38	-14.61		-27.382	-37.277		-44.338	-26.612				-117.537	-310.012	-272.463	-183.863	-16.5101							-117.474	-0.36774	-0.03854			-116.632	-0.03276	-0.30084
-116.1	-15.737		-15.988	-14.596							-117.568	-309.6	-272.935	-183.565	-15.7889							-117.568	-0.36662	-0.03845			-116.569	-0.03268	-0.29999
-111.59	-22.539		-31.095	-53.247							-117.568	-308.696	-274.088	-183.558	-15.1261							-117.474	-0.36611	-0.0385			-116.569	-0.03273	-0.2987
-133.67	-29.973		-37.005	-17.355							-117.506	-307.699	-275.112	-183.316	-14.966							-117.474	-0.36608	-0.03864			-116.569	-0.03284	-0.29792
-199.87	-27.922		-15.427	-37.421							-117.568	-307.151	-275.695	-182.911	-14.7657							-117.474	-0.36575	-0.03879			-116.507	-0.03297	-0.29754
-211.3	-23.917		-12.414	-39.043							-117.568	-307.106	-275.81	-183.078	-14.0559							-117.443	-0.36489	-0.03884			-116.569	-0.03301	-0.2963
-172.73	-18.587		-35.399	-42.373							-117.474	-307.142	-275.561	-184.194	-13.0775							-117.381	-0.36429	-0.03867			-116.475	-0.03287	-0.29426
	-20.347		-35.468								-117.506	-307.009	-275.069	-185.308	-12.4385							-117.412	-0.3644	-0.03841			-116.538	-0.03265	-0.29309
	-18.474										-117.443	-306.97	-274.58	-185.447	-12.6712							-117.412	-0.36473	-0.03819			-116.444	-0.03246	-0.29368
											-117.35	-307.353	-274.558	-185.023	-13.697							-117.318	-0.36487	-0.03801			-116.444	-0.03231	-0.29504
											-117.35	-308.002	-275.112	-184.624	-14.9855							-117.381	-0.36464	-0.03796			-116.413	-0.03227	-0.29609
Fig2F											-117.381	-308.246	-275.649	-184.11	-16.2273							-117.35	-0.36399	-0.03819			-116.413	-0.03246	-0.29685
WT-LPS	WT-LPS+12.5 μM ML133	WT-LPS+25 μM ML133	WT-LPS+37.5 μM ML133	KO-LPS	KO-LPS+50 μM ML133						-117.412	-307.783	-275.764	-183.278	-17.5316							-117.287	-0.36328	-0.03848			-116.413	-0.03271	-0.29739
-34.56	-44.557	-24.272	-11.327	-25.35	-16.73						-117.35	-307.22	-275.471	-182.329	-18.8544							-117.256	-0.36335	-0.03851			-116.351	-0.03273	-0.29733
-43.147	-31.139	-29.467	-11.133	-32.94	-39.37						-117.35	-306.896	-274.73	-181.813	-19.407							-117.256	-0.36406	-0.03827			-116.444	-0.03253	-0.29698
-42.663	-36.673	-36.454	-26.327	-34.17	-32.35						-117.256	-306.489	-273.883	-181.863	-18.4814							-117.256	-0.36451	-0.03796			-116.382	-0.03227	-0.29697
-42.556	-36.261	-28.091	-23.383	-19.35	-34.37						-117.256	-306.133	-273.282	-181.602	-16.7816							-117.225	-0.36426	-0.03776			-116.319	-0.0321	-0.29728
-37.856	-38.453	-30.848	-26.837	-23.54	-37.45						-117.225	-306.083	-272.926	-180.709	-15.898							-117.193	-0.36324	-0.03775			-116.288	-0.03209	-0.29747
-59.769	-25.715	-31.716	-26.091	-29.31	-24.33						-117.287	-305.987	-272.878	-180.042	-15.9684							-117.225	-0.362	-0.0378			-116.257	-0.03213	-0.29737
-47.691	-30.086	-29.94	-20.447	-35.66	-34.37						-117.225	-305.673	-273.021	-179.679	-15.8544							-117.162	-0.3614	-0.03776			-116.319	-0.0321	-0.29723
-29.059	-42.51	-34.005		-43.55	-42.71						-117.225	-305.535	-272.916	-178.949	-15.17							-117.131	-0.36172	-0.03763			-116.257	-0.03199	-0.2973
-48.351				-38.42	-39.78						-117.193	-305.637	-272.511	-178.303	-14.3818							-117.131	-0.36238	-0.03758			-116.257	-0.03194	-0.29744
				-29.14	-25.42						-117.131	-305.505	-272.189	-178.794	-14.0081							-117.131	-0.36248	-0.03767			-116.288	-0.03202	-0.29707
				-28.97	-29.73						-117.162	-305.019	-272.107	-180.439	-14.0712							-117.131	-0.36157	-0.03774			-116.195	-0.03208	-0.29612
				-16.41	-20.45						-117.1	-304.586	-272.041	-182.203	-14.1834							-117.1	-0.35984	-0.03778			-116.132	-0.03211	-0.29509
											-117.069	-304.683	-271.944	-182.948	-14.1391							-117.037	-0.35811	-0.038			-116.163	-0.0323	-0.29473
Fig2H											-117.131	-305.294	-272.137	-182.157	-14.094							-117.069	-0.35728	-0.03822			-116.101	-0.03249	-0.29544
	Con_1	Con_2	Con_3	LPS_1	LPS_2	LPS_3	LPS+Ml133_1	LPS+Ml133_2	LPS+Ml133_3		-117.037	-305.988	-272.948	-180.526	-14.3366							-117.006	-0.35783	-0.03817			-116.163	-0.03244	-0.29618
Il1b	-0.74676	-0.74704	-0.7472	1.3618	1.09723	1.50548	-0.49427	-0.64012	-0.58911		-117.069	-306.442	-273.792	-179.322	-14.8649							-117.037	-0.35924	-0.03785			-116.07	-0.03217	-0.29591
Il1a	-0.84821	-0.84877	-0.84775	1.2705	0.93776	1.65983	-0.37175	-0.5065	-0.4451		-117.006	-306.295	-273.523	-178.874	-15.2661							-117.006	-0.35988	-0.03753			-116.101	-0.0319	-0.29514
Il6	-1.03831	-1.03554	-1.0371	1.37163	1.29092	1.0503	-0.19337	-0.23723	-0.17129		-117.069	-305.413	-272.31	-179.048	-15.2459							-116.944	-0.35904	-0.03734			-116.07	-0.03174	-0.29471
Il18	-0.90195	-0.96409	-0.88717	1.11356	1.11957	1.60372	-0.26784	-0.40147	-0.41434		-117.006	-304.741	-271.274	-179.582	-14.7728							-117.006	-0.35804	-0.03724			-116.007	-0.03165	-0.29445
Il12a	-0.99269	-0.98521	-0.99828	1.48861	1.24893	1.02979	-0.22979	-0.29987	-0.2615		-116.975	-304.979	-270.914	-179.786	-14.0517							-116.944	-0.35818	-0.03723			-116.07	-0.03165	-0.29412
Cxcl10	-1.0082	-1.00917	-1.0102	0.71488	1.10811	1.75996	-0.2316	-0.1292	-0.19458		-116.944	-304.987	-271.035	-179.641	-13.5481							-117.006	-0.35912	-0.03739			-116.07	-0.03178	-0.29365
Il27	-1.01322	-1.0161	-1.01281	0.66605	1.57757	1.36799	-0.16205	-0.17107	-0.23637		-116.944	-303.846	-271.233	-179.661	-13.6406							-116.944	-0.35986	-0.0376			-116.038	-0.03196	-0.29293
Il23r	-0.7541	-0.82856	-0.8359	1.83515	0.70914	1.24101	-0.44486	-0.38183	-0.54005		-116.975	-302.387	-271.501	-179.569	-14.3723							-116.881	-0.35953	-0.03761			-115.945	-0.03197	-0.29243
Il19	-0.79485	-0.81811	-0.81811	1.07391	0.64962	1.97296	-0.31355	-0.548	-0.40388		-116.913	-301.558	-272.234	-179.441	-15.2801							-116.85	-0.35822	-0.0374			-115.976	-0.03179	-0.29244
Cxcl11	-0.8215	-0.81971	-0.8209	0.76598	0.90751	2.01307	-0.49755	-0.3144	-0.41252		-116.913	-301.209	-273.374	-180.281	-15.7768							-116.881	-0.35685	-0.03714			-115.945	-0.03157	-0.29211
Ccl12	-0.87885	-0.87782	-0.88742	0.84365	1.35716	1.62056	-0.48126	-0.2589	-0.43713		-116.975	-300.877	-273.873	-181.708	-15.7417							-116.819	-0.35629	-0.03705			-115.914	-0.03149	-0.29069
Ifnb1	-0.6775	-0.96425	-1.08457	0.81156	1.94695	0.82507	-0.0994	-0.3162	-0.44166		-116.819	-300.805	-272.864	-182.436	-15.3513							-116.881	-0.35666	-0.03724			-115.914	-0.03165	-0.28927
Cxcl9	-0.89314	-0.90328	-0.88125	0.69395	0.37901	2.19156	-0.31797	0.01452	-0.28339		-116.913	-301.342	-270.712	-182.515	-14.8729							-116.756	-0.35722	-0.03763			-115.882	-0.03199	-0.28927
Il2ra	-0.89732	-0.95875	-0.96155	0.91593	0.4505	1.98936	0.2321	-0.3623	-0.40798		-116.819	-301.907	-268.645	-182.688	-14.5938							-116.725	-0.35734	-0.0379			-115.914	-0.03222	-0.29034
Cd14	-1.07322	-1.04536	-1.03212	0.98287	1.40615	1.26559	0.02992	-0.2966	-0.23722		-116.819	-301.857	-267.492	-183.047	-14.5843							-116.756	-0.35725	-0.03785			-115.882	-0.03217	-0.29141
Ccl17	-0.90365	-0.99271	-1.07446	1.26174	1.1277	1.05578	0.65267	-0.60815	-0.51892		-116.85	-301.594	-267.07	-183.207	-14.742							-116.788	-0.35714	-0.03758			-115.851	-0.03194	-0.29203
Myd88	-1.09712	-1.02266	-0.97623	0.66158	1.54528	1.37131	-0.0684	-0.18331	-0.23045		-116.756	-301.692	-267.054	-182.848	-15.1662							-116.694	-0.35641	-0.03733			-115.82	-0.03173	-0.29187
Ccl22	-1.10076	-1.1006	-1.10489	1.13914	1.34952	1.00891	0.30111	-0.18463	-0.3078		-116.756	-301.905	-267.443	-181.7	-15.7621							-116.725	-0.35488	-0.03721			-115.789	-0.03163	-0.29105
Tnf	-1.30972	-1.30709	-1.30819	0.27125	0.90029	0.45649	0.85331	0.68977	0.7539		-116.725	-302.03	-268.232	-180.017	-15.7179							-116.694	-0.35336	-0.03713			-115.789	-0.03156	-0.29034
											-116.725	-302.293	-269.394	-178.46	-14.5124							-116.663	-0.35247	-0.03713			-115.757	-0.03156	-0.29034
Fig2I											-116.725	-302.542	-270.733	-177.444	-12.9915							-116.6	-0.3522	-0.03719			-115.726	-0.03161	-0.29098
	IL1b			IL1a			TNFa				-116.694	-302.393	-271.57	-177.26	-12.3299							-116.632	-0.35239	-0.0372			-115.726	-0.03162	-0.29167
	Kcnj2f/f	Lyz2-cre-kcnj2f/f		Kcnj2f/f	Lyz2-cre-kcnj2f/f		Kcnj2f/f	Lyz2-cre-kcnj2f/f			-116.694	-301.762	-271.667	-177.728	-12.7097							-116.569	-0.35274	-0.03709			-115.726	-0.03153	-0.29183
LPS	0.688018	0.784866		0.849652	0.975361		0.74794	1.1898			-116.6	-300.666	-271.224	-177.926	-13.5377							-116.6	-0.35291	-0.03691			-115.726	-0.03137	-0.29124
	0.987298	0.458068		1.06836	0.604683		0.994422	0.572636			-116.663	-299.387	-270.227	-177.612	-14.174							-116.6	-0.3528	-0.03681			-115.664	-0.03129	-0.29003
	1.32468	0.586797		1.08199	0.717574		1.25764	0.664721			-116.632	-298.856	-269.07	-177.476	-14.2846							-116.632	-0.35271	-0.03676			-115.633	-0.03125	-0.2887
	1.04793	0.744323		0.927068	0.623306		1.27842	1.1313			-116.663	-299.384	-268.252	-177.643	-13.8863							-116.538	-0.35316	-0.03667			-115.633	-0.03117	-0.28793
	1.15415	0.656113		0.796976	0.210748		1.06113	0.765084			-116.569	-299.795	-267.92	-177.72	-13.4701							-116.569	-0.35391	-0.03663			-115.664	-0.03114	-0.28797
	0.82957	0.774521		1.35518	0.591276		0.74102	0.730814			-116.569	-299.426	-268.033	-177.831	-13.7265							-116.507	-0.35382	-0.03675			-115.633	-0.03124	-0.28845
LPS+ML133	0.461899	0.430572		0.726858	0.699581		1.6142	1.53237			-116.538	-299.03	-268.432	-178.33	-14.3758							-116.538	-0.35281	-0.03692			-115.633	-0.03138	-0.28864
	0.514316	0.297409		0.843236	0.56926		1.8159	1.30196			-116.569	-299.138	-269.013	-178.665	-14.1863							-116.507	-0.35199	-0.03703			-115.539	-0.03148	-0.28824
	0.402106	0.335052		0.798804	0.525093		2.02216	1.38197			-116.475	-299.291	-269.61	-178.275	-12.8479							-116.475	-0.35125	-0.03702			-115.57	-0.03147	-0.28789
	0.596194	0.362865		0.439211	0.441102		0.704923	0.881224			-116.475	-299.085	-270.03	-177.691	-11.6907							-116.444	-0.34993	-0.03697			-115.539	-0.03142	-0.28805
	0.596408	0.583212		0.479143	0.274626		0.83963	0.714296			-116.444	-298.685	-269.854	-177.432	-11.9154							-116.413	-0.34838	-0.03706			-115.539	-0.0315	-0.28809
	0.474428	0.619907		0.757557	0.547315		0.821005	0.823571			-116.413	-298.257	-268.307	-177.27	-13.2473							-116.382	-0.34732	-0.03733			-115.508	-0.03173	-0.28776
											-116.413	-297.908	-265.615	-177.256	-14.4307							-116.351	-0.34708	-0.03758			-115.508	-0.03194	-0.28814
											-116.475	-297.585	-263.674	-177.759	-14.6105							-116.351	-0.34784	-0.03755			-115.445	-0.03192	-0.28961
Fig2J											-116.382	-297.327	-264.068	-178.268	-14.2225							-116.382	-0.34927	-0.03722			-115.476	-0.03164	-0.29066
sample	IL1B	IL1A	IL6	IL18	IL12	CXCL10					-116.319	-297.445	-266.415	-177.768	-14.0313							-116.382	-0.35035	-0.03694			-115.414	-0.0314	-0.29
LPS_1	0.985355	1.01845	1.00356	0.961951	1.04782	0.966178					-116.288	-297.779	-268.659	-176.441	-13.9012							-116.257	-0.35072	-0.03686			-115.476	-0.03133	-0.28805
LPS_2	1.01627	0.981885	0.996666	1.03964	0.959055	1.03555					-116.319	-297.679	-268.99	-175.648	-13.6486							-116.319	-0.3507	-0.03692			-115.414	-0.03138	-0.28603
LPS+KCl_1	0.588988	0.312487	0.293223	0.0330176	0.0879561	0.113043					-116.351	-296.836	-267.783	-176.117	-13.6102							-116.226	-0.35021	-0.03703			-115.445	-0.03148	-0.28491
LPS+KCl_2	0.594103	0.329506	0.302409	0.0243524	0.0930997	0.114236					-116.319	-296.005	-266.441	-177.34	-13.8752							-116.288	-0.34927	-0.03708			-115.414	-0.03152	-0.28477
LPS+Gramicidin_1	0.513379	0.565306	0.600097	0.168335	0.303304	0.561498					-116.226	-296.162	-265.617	-178.254	-14.0243							-116.257	-0.34862	-0.03708			-115.383	-0.03152	-0.28517
LPS+Gramicidin_2	0.528643	0.606458	0.585438	0.173345	0.317092	0.53822					-116.257	-296.771	-265.304	-178.201	-13.8877							-116.195	-0.34884	-0.03707			-115.289	-0.03151	-0.28511
LPS+ML133_1	0.256703	0.391107	0.470684	0.446664	0.427069	0.371844					-116.226	-296.462	-265.349	-177.573	-14.0531							-116.257	-0.34968	-0.03695			-115.383	-0.03141	-0.28409
LPS+ML133_2	0.262151	0.437578	0.475891	0.448182	0.554013	0.3821					-116.288	-295.397	-265.836	-177.052	-14.8816							-116.195	-0.35031	-0.03673			-115.289	-0.03122	-0.28317
LPS+PAP1_1	1.10306	0.987223	1.20775	0.703203	1.052	0.949035					-116.163	-295.241	-266.832	-176.541	-15.7839							-116.163	-0.34994	-0.03664			-115.289	-0.03114	-0.2835
LPS+PAP1_2	1.1114	1.03957	1.17358	0.732323	1.09731	0.933816					-116.132	-296.695	-267.631	-175.463	-16.0889							-116.163	-0.34882	-0.03669			-115.32	-0.03119	-0.28465
LPS+Tram34_1	2.54717	0.935381	2.17126	1.02293	0.150934	1.46232					-116.163	-298.333	-267.411	-174.154	-15.8776							-116.132	-0.34821	-0.03689			-115.196	-0.03136	-0.2854
LPS+Tram34_2	2.60928	0.926467	2.20802	0.993893	0.26751	1.49016					-116.132	-298.671	-266.554	-173.936	-15.4734							-116.163	-0.34818	-0.03728			-115.196	-0.03169	-0.28536
											-116.163	-298.032	-265.856	-175.196	-14.9626							-116.101	-0.34762	-0.0376			-115.196	-0.03196	-0.28488
											-116.101	-296.796	-265.233	-176.75	-14.4232							-116.101	-0.34656	-0.03752			-115.164	-0.03189	-0.28437
											-116.07	-294.912	-264.475	-177.279	-13.6533							-116.038	-0.34571	-0.03709			-115.196	-0.03153	-0.28413
											-116.038	-293.507	-263.572	-176.744	-12.5253							-116.007	-0.34525	-0.03661			-115.196	-0.03112	-0.28421
											-116.038	-293.652	-262.702	-176.445	-11.4334							-116.007	-0.34528	-0.03633			-115.164	-0.03088	-0.28436
											-116.007	-294.98	-262.806	-177.306	-11.0049							-116.038	-0.34574	-0.03619			-115.133	-0.03076	-0.28457
											-116.038	-296.446	-264.423	-178.699	-11.8273							-115.976	-0.34624	-0.03606			-115.102	-0.03065	-0.28504
											-116.007	-297.328	-266.165	-179.362	-13.6904							-115.976	-0.34644	-0.03601			-115.071	-0.03061	-0.28559
											-116.007	-297.36	-266.87	-178.799	-15.2461							-115.945	-0.34628	-0.03616			-115.039	-0.03074	-0.28535
											-115.976	-296.496	-267.188	-177.332	-15.481							-116.007	-0.34589	-0.03651			-115.039	-0.03103	-0.28364
											-115.976	-295.201	-267.673	-175.684	-14.9383							-115.914	-0.34557	-0.03687			-115.008	-0.03134	-0.28135
											-115.945	-294.368	-268.074	-174.79	-14.6769							-115.882	-0.34548	-0.03704			-115.008	-0.03148	-0.28058
											-116.007	-294.278	-267.998	-174.832	-14.7363							-115.882	-0.34536	-0.03689			-115.039	-0.03136	-0.28176
											-115.914	-294.404	-267.064	-175.457	-14.3563							-115.851	-0.3445	-0.03658			-114.977	-0.03109	-0.2831
											-115.789	-294.424	-265.506	-176.394	-13.1286							-115.82	-0.34296	-0.0363			-114.915	-0.03086	-0.28333
											-115.945	-294.252	-264.354	-177.267	-11.7249							-115.882	-0.34182	-0.03607			-115.008	-0.03066	-0.28295
											-115.882	-293.689	-264.377	-177.767	-11.0369							-115.789	-0.34158	-0.03598			-114.946	-0.03058	-0.28269
											-115.789	-292.996	-265.456	-177.695	-10.9561							-115.757	-0.34179	-0.03618			-114.946	-0.03075	-0.2823
											-115.851	-292.88	-266.625	-176.73	-11.3696							-115.757	-0.34207	-0.03661			-114.915	-0.03112	-0.28126
											-115.789	-293.534	-266.863	-175.257	-12.5791							-115.789	-0.3423	-0.03706			-114.79	-0.0315	-0.27946
											-115.82	-294.49	-266.208	-174.195	-13.8868							-115.726	-0.34239	-0.03736			-114.852	-0.03176	-0.27752
											-115.726	-295.273	-265.449	-173.766	-14.1217							-115.664	-0.34243	-0.03742			-114.915	-0.03181	-0.27672
											-115.789	-295.829	-265.118	-173.655	-13.2537							-115.695	-0.3427	-0.03727			-114.79	-0.03168	-0.27757
											-115.726	-296.199	-264.886	-173.515	-12.079							-115.664	-0.34282	-0.03701			-114.79	-0.03146	-0.27938
											-115.726	-296.063	-264.45	-173.068	-11.0804							-115.633	-0.34208	-0.03678			-114.727	-0.03126	-0.28086
											-115.601	-295.337	-264.451	-172.499	-10.3857							-115.601	-0.34088	-0.03666			-114.758	-0.03116	-0.28089
											-115.664	-294.344	-264.812	-172.521	-9.98359							-115.601	-0.34032	-0.03658			-114.696	-0.03109	-0.27989
											-115.601	-293.046	-264.409	-173.169	-9.61263							-115.601	-0.34079	-0.03653			-114.696	-0.03105	-0.2793
											-115.664	-291.397	-262.998	-173.526	-9.35392							-115.633	-0.34161	-0.03652			-114.696	-0.03104	-0.27961
											-115.633	-290.09	-261.596	-173.344	-9.93378							-115.57	-0.34201	-0.0365			-114.634	-0.03103	-0.28023
											-115.601	-289.978	-261.347	-173.409	-11.5139							-115.57	-0.34181	-0.03646			-114.665	-0.03099	-0.28067
											-115.57	-291.037	-262.181	-174.386	-13.207							-115.539	-0.34115	-0.03639			-114.665	-0.03093	-0.28051
											-115.539	-292.318	-262.707	-175.855	-14.1356							-115.57	-0.34004	-0.03632			-114.634	-0.03087	-0.27969
											-115.539	-292.673	-262.025	-176.71	-14.2228							-115.57	-0.33868	-0.0363			-114.571	-0.03086	-0.27885
											-115.508	-292.121	-261.06	-176.591	-13.9082							-115.508	-0.33785	-0.03639			-114.602	-0.03093	-0.27862
											-115.476	-291.977	-261.141	-176.062	-13.4196							-115.476	-0.33803	-0.03648			-114.571	-0.03101	-0.27862
											-115.508	-292.833	-262.233	-175.33	-12.7128							-115.414	-0.33882	-0.03648			-114.571	-0.03101	-0.27837
											-115.539	-293.687	-263.218	-174.16	-12.0221							-115.508	-0.33935	-0.03643			-114.509	-0.03097	-0.27819
											-115.476	-293.61	-263.476	-172.989	-12.006							-115.414	-0.33903	-0.03644			-114.509	-0.03097	-0.27828
											-115.445	-292.754	-263.436	-172.372	-13.0118							-115.352	-0.33807	-0.03647			-114.477	-0.031	-0.27829
											-115.476	-291.63	-263.388	-172.073	-14.3387							-115.445	-0.33715	-0.03646			-114.509	-0.03099	-0.27806
											-115.445	-290.815	-262.987	-171.742	-14.547							-115.414	-0.33649	-0.03647			-114.384	-0.031	-0.27804
											-115.445	-290.869	-262.014	-171.324	-13.1734							-115.352	-0.33587	-0.03649			-114.384	-0.03102	-0.27882
											-115.352	-291.806	-261.122	-170.612	-11.6344							-115.32	-0.33544	-0.03648			-114.415	-0.03101	-0.27961
											-115.414	-292.775	-261.575	-169.783	-11.2837							-115.289	-0.33561	-0.03646			-114.415	-0.03099	-0.27916
											-115.352	-292.615	-263.478	-169.673	-11.9129							-115.32	-0.33628	-0.0364			-114.415	-0.03094	-0.27781
											-115.289	-291.412	-265.161	-170.506	-12.8346							-115.289	-0.33678	-0.03623			-114.353	-0.0308	-0.27704
											-115.383	-290.54	-265.151	-171.635	-13.9548							-115.258	-0.33632	-0.03612			-114.415	-0.0307	-0.27712
											-115.289	-290.506	-263.681	-172.359	-15.1646							-115.289	-0.33516	-0.0362			-114.353	-0.03077	-0.27704
											-115.289	-290.389	-262.006	-172.513	-16.0793							-115.289	-0.33478	-0.03645			-114.29	-0.03098	-0.27647
											-115.258	-289.648	-261.157	-172.528	-16.4557							-115.196	-0.33593	-0.03664			-114.259	-0.03114	-0.27588
											-115.196	-288.894	-261.363	-172.616	-15.787							-115.164	-0.33712	-0.03662			-114.228	-0.03113	-0.27527
											-115.258	-288.805	-261.911	-172.363	-14.0403							-115.196	-0.33666	-0.0364			-114.29	-0.03094	-0.27449
											-115.227	-289.287	-262.059	-171.547	-12.4928							-115.164	-0.3351	-0.03612			-114.197	-0.0307	-0.2737
											-115.164	-289.584	-261.973	-170.691	-12.0977							-115.102	-0.33398	-0.03594			-114.228	-0.03055	-0.27259
											-115.164	-289.187	-262.174	-170.493	-12.4634							-115.133	-0.33378	-0.03596			-114.197	-0.03057	-0.27162
											-115.164	-288.774	-262.719	-171.315	-13.0608							-115.102	-0.33385	-0.03613			-114.134	-0.03071	-0.27185
											-115.164	-289.445	-262.766	-172.9	-13.4824							-115.133	-0.33381	-0.03628			-114.165	-0.03084	-0.27293
											-115.133	-290.968	-261.463	-174.445	-13.2334							-115.071	-0.33431	-0.03623			-114.134	-0.0308	-0.27363
											-115.133	-292.065	-259.494	-175.165	-12.8365							-115.039	-0.33551	-0.03599			-114.134	-0.03059	-0.27368
											-115.039	-291.986	-258.145	-174.756	-13.22							-115.102	-0.33604	-0.03578			-114.165	-0.03041	-0.27372
											-115.133	-291.154	-257.604	-173.642	-14.118							-115.039	-0.33493	-0.0357			-114.072	-0.03035	-0.27395
											-115.039	-290.352	-257.306	-172.631	-14.6272							-115.008	-0.3331	-0.03574			-114.009	-0.03038	-0.27381
											-115.071	-289.738	-257.065	-172.355	-14.3921							-115.008	-0.33206	-0.03577			-114.04	-0.0304	-0.2732
											-115.008	-288.917	-256.951	-172.727	-13.5365							-114.946	-0.33213	-0.03566			-114.072	-0.03031	-0.27263
											-114.977	-287.741	-256.979	-172.992	-12.6841							-114.852	-0.33265	-0.03547			-114.009	-0.03015	-0.27233
											-114.977	-286.791	-257.445	-172.493	-12.6252							-114.915	-0.33269	-0.03543			-113.978	-0.03012	-0.27191
											-114.946	-286.586	-258.645	-171.176	-13.1955							-114.946	-0.33217	-0.03566			-114.009	-0.03031	-0.2712
											-114.883	-286.64	-260.107	-169.732	-13.5427							-114.946	-0.33183	-0.03593			-113.947	-0.03054	-0.27062
											-114.977	-286.128	-260.747	-169.149	-13.2562							-114.883	-0.33179	-0.03603			-114.009	-0.03063	-0.27061
											-114.915	-285.426	-260.089	-169.634	-12.4996							-114.883	-0.33163	-0.03599			-113.884	-0.03059	-0.27069
											-114.915	-285.766	-258.664	-170.62	-11.8588							-114.852	-0.33091	-0.03597			-113.947	-0.03057	-0.27043
											-114.852	-287.227	-257.389	-171.431	-11.9149							-114.852	-0.32964	-0.03594			-113.916	-0.03055	-0.27043
											-114.79	-288.508	-256.954	-171.538	-12.4073							-114.821	-0.32895	-0.0358			-113.853	-0.03043	-0.27092
											-114.821	-288.731	-257.177	-171.017	-12.5415							-114.696	-0.32979	-0.03561			-113.916	-0.03027	-0.27136
											-114.79	-288.167	-257.424	-170.421	-11.8568							-114.727	-0.33153	-0.03552			-113.884	-0.03019	-0.27149
											-114.852	-287.188	-257.51	-170.012	-10.8704							-114.727	-0.33268	-0.0356			-113.884	-0.03026	-0.2712
											-114.758	-285.911	-257.567	-169.721	-10.6002							-114.727	-0.33219	-0.03567			-113.759	-0.03032	-0.27065
											-114.79	-284.743	-257.854	-169.492	-11.0894							-114.665	-0.33032	-0.03558			-113.853	-0.03024	-0.2702
											-114.665	-284.049	-258.523	-169.324	-11.398							-114.696	-0.32846	-0.03547			-113.759	-0.03015	-0.26984
											-114.696	-283.735	-259.082	-169.182	-11.087							-114.696	-0.32778	-0.03559			-113.728	-0.03025	-0.26943
											-114.634	-283.784	-258.674	-168.938	-10.7915							-114.634	-0.32816	-0.03585			-113.853	-0.03047	-0.2692
											-114.696	-284.468	-256.975	-168.831	-11.2862							-114.665	-0.32896	-0.03596			-113.759	-0.03057	-0.26926
											-114.602	-285.461	-254.815	-169.146	-12.1159							-114.634	-0.32965	-0.03588			-113.759	-0.0305	-0.2689
											-114.696	-285.702	-253.797	-169.787	-12.3074							-114.634	-0.33008	-0.03578			-113.697	-0.03041	-0.26768
											-114.665	-284.84	-254.609	-170.45	-11.7202							-114.602	-0.33065	-0.03572			-113.603	-0.03036	-0.26636
											-114.665	-283.707	-256.447	-170.883	-10.836							-114.571	-0.33146	-0.03566			-113.603	-0.03031	-0.26566
											-114.54	-283.204	-257.98	-171.02	-10.4013							-114.54	-0.33174	-0.03556			-113.635	-0.03023	-0.26534
											-114.602	-283.407	-258.182	-170.448	-10.9208							-114.54	-0.33077	-0.03551			-113.635	-0.03018	-0.26496
											-114.54	-283.68	-256.978	-169.242	-12.0183							-114.477	-0.32893	-0.03554			-113.541	-0.03021	-0.26469
											-114.509	-283.657	-255.359	-168.635	-12.8447							-114.54	-0.32753	-0.0356			-113.603	-0.03026	-0.26516
											-114.509	-283.669	-254.298	-169.017	-13.1244							-114.446	-0.32742	-0.03559			-113.541	-0.03025	-0.26643
											-114.54	-284.029	-254.1	-169.491	-13.0982							-114.446	-0.32849	-0.03554			-113.541	-0.03021	-0.26785
											-114.446	-284.458	-254.562	-169.466	-12.766							-114.353	-0.32981	-0.03548			-113.51	-0.03016	-0.26849
											-114.415	-284.427	-255.466	-168.997	-12.1037							-114.446	-0.33019	-0.03527			-113.51	-0.02998	-0.26812
											-114.446	-283.873	-256.283	-168.604	-11.7612							-114.415	-0.32962	-0.03492			-113.479	-0.02968	-0.26722
											-114.384	-282.936	-256.016	-168.647	-12.2248							-114.353	-0.32891	-0.03466			-113.479	-0.02946	-0.26648
											-114.415	-281.864	-254.488	-168.714	-12.8125							-114.384	-0.32824	-0.0347			-113.447	-0.0295	-0.26668
											-114.384	-281.444	-252.917	-168.213	-12.6489							-114.321	-0.32745	-0.03499			-113.385	-0.02974	-0.26795
											-114.415	-281.923	-252.223	-167.216	-11.8765							-114.353	-0.32677	-0.0352			-113.416	-0.02992	-0.26931
											-114.353	-282.485	-252.234	-166.429	-11.13							-114.259	-0.32628	-0.03517			-113.447	-0.02989	-0.26982
											-114.415	-282.738	-252.546	-166.249	-10.6909							-114.259	-0.32611	-0.03506			-113.291	-0.0298	-0.26963
											-114.321	-282.717	-252.788	-166.475	-10.7967							-114.321	-0.32652	-0.03501			-113.385	-0.02976	-0.26961
											-114.29	-282.413	-252.833	-166.973	-11.9309							-114.259	-0.32705	-0.03491			-113.416	-0.02967	-0.27017
											-114.259	-282.264	-253.166	-167.706	-13.8469							-114.228	-0.3268	-0.03472			-113.291	-0.02951	-0.27053
											-114.228	-282.45	-253.981	-168.205	-15.0595							-114.165	-0.32587	-0.03456			-113.291	-0.02938	-0.27007
											-114.259	-282.285	-254.645	-168.034	-14.6102							-114.228	-0.32485	-0.03452			-113.291	-0.02934	-0.26894
											-114.228	-281.62	-254.65	-167.359	-13.154							-114.165	-0.32411	-0.03453			-113.26	-0.02935	-0.26769
											-114.165	-281.766	-253.999	-166.622	-11.8312							-114.197	-0.32425	-0.03454			-113.26	-0.02936	-0.26674
											-114.165	-283.251	-252.932	-166.51	-11.2109							-114.197	-0.32501	-0.03454			-113.229	-0.02936	-0.26596
											-114.103	-284.377	-252.188	-167.469	-11.3531							-114.165	-0.32532	-0.0346			-113.135	-0.02941	-0.26501
											-114.165	-283.822	-252.441	-168.539	-12.0774							-114.134	-0.32484	-0.03476			-113.135	-0.02955	-0.26444
											-114.197	-282.337	-253.527	-168.37	-12.953							-114.134	-0.324	-0.03497			-113.229	-0.02972	-0.2648
											-114.072	-281.278	-254.745	-167.12	-13.2338							-114.103	-0.32339	-0.03517			-113.135	-0.02989	-0.26532
											-114.103	-281.011	-255.184	-166.196	-12.6536							-114.009	-0.3231	-0.03528			-113.135	-0.02999	-0.26512
											-114.103	-281.035	-254.579	-166.171	-11.9732							-114.072	-0.3231	-0.03522			-113.104	-0.02994	-0.26459
											-114.072	-281.069	-253.615	-166.619	-12.0506							-114.009	-0.32362	-0.03498			-113.104	-0.02973	-0.26443
											-114.072	-281.522	-252.836	-167.567	-13.0278							-113.978	-0.32461	-0.03474			-113.135	-0.02953	-0.26471
											-114.04	-282.309	-252.009	-168.834	-14.3185							-113.978	-0.32518	-0.03465			-113.041	-0.02945	-0.26493
											-114.009	-282.216	-251.022	-169.096	-14.852							-113.978	-0.32447	-0.0348			-113.104	-0.02958	-0.2647
											-114.009	-280.831	-250.423	-167.619	-14.3998							-113.916	-0.3224	-0.035			-113.073	-0.02975	-0.26416
											-113.978	-279.522	-250.551	-165.447	-13.7386							-113.947	-0.32009	-0.035			-113.01	-0.02975	-0.26369
											-113.916	-279.505	-250.982	-164.233	-13.3606							-113.916	-0.3189	-0.03485			-113.041	-0.02962	-0.26359
											-113.916	-280.5	-251.443	-164.608	-13.0815							-113.947	-0.31891	-0.03472			-112.979	-0.02951	-0.26398
											-113.978	-281.278	-252.12	-166.217	-12.5536							-113.884	-0.31972	-0.03473			-112.917	-0.02952	-0.26438
											-113.916	-281.039	-253.054	-168.071	-11.764							-113.791	-0.32112	-0.0349			-113.01	-0.02967	-0.26423
											-113.978	-280.195	-253.701	-168.904	-10.9576							-113.822	-0.32222	-0.0352			-112.948	-0.02992	-0.26406
											-113.791	-279.477	-253.404	-168.409	-10.5313							-113.884	-0.32179	-0.03542			-112.917	-0.03011	-0.26424
											-113.884	-279.098	-252.447	-167.383	-10.6778							-113.791	-0.32006	-0.0354			-112.885	-0.03009	-0.26431
											-113.853	-279.154	-251.559	-166.488	-11.1019							-113.791	-0.31883	-0.03511			-112.854	-0.02984	-0.26438
											-113.822	-279.638	-250.86	-165.705	-11.3422							-113.791	-0.31909	-0.03477			-112.917	-0.02955	-0.26495
											-113.759	-280.054	-250.445	-164.664	-11.2601							-113.728	-0.32014	-0.03457			-112.792	-0.02938	-0.26578
											-113.728	-279.681	-250.59	-163.81	-11.0924							-113.728	-0.32109	-0.03453			-112.792	-0.02935	-0.26604
											-113.728	-278.375	-251.038	-164.061	-11.2093							-113.697	-0.3216	-0.03461			-112.792	-0.02942	-0.26526
											-113.759	-277.041	-251.133	-165.138	-11.9035							-113.728	-0.32148	-0.03469			-112.729	-0.02949	-0.26375
											-113.728	-276.764	-250.7	-166.011	-13.008							-113.697	-0.32058	-0.03465			-112.792	-0.02945	-0.2625
											-113.666	-277.341	-250.187	-166.43	-13.8936							-113.635	-0.3193	-0.03452			-112.792	-0.02934	-0.26205
											-113.635	-277.509	-249.908	-166.79	-14.1198							-113.697	-0.31846	-0.03439			-112.729	-0.02923	-0.26186
											-113.666	-276.759	-249.829	-167.124	-14.0173							-113.603	-0.31844	-0.03434			-112.667	-0.02919	-0.26174
											-113.666	-276.182	-249.906	-167.419	-13.8806							-113.603	-0.31891	-0.03434			-112.698	-0.02919	-0.26175
											-113.697	-276.857	-250.133	-167.795	-13.4219							-113.541	-0.31932	-0.0344			-112.604	-0.02924	-0.26115
											-113.572	-278.256	-250.431	-168.144	-12.8154							-113.541	-0.31968	-0.03451			-112.636	-0.02933	-0.25999
											-113.603	-279.13	-250.683	-168.228	-12.6493							-113.51	-0.31986	-0.03472			-112.604	-0.02951	-0.25916
											-113.603	-278.897	-250.615	-167.76	-12.7608							-113.51	-0.31928	-0.03492			-112.667	-0.02968	-0.25863
											-113.541	-277.965	-249.941	-166.919	-12.6476							-113.51	-0.31817	-0.03497			-112.604	-0.02972	-0.25821
											-113.541	-277.225	-249.245	-166.503	-12.4863							-113.479	-0.31761	-0.03488			-112.636	-0.02965	-0.25846
											-113.51	-277.171	-249.354	-166.815	-12.5789							-113.479	-0.31797	-0.03477			-112.573	-0.02955	-0.25946
											-113.541	-277.361	-250.048	-167.103	-12.6082							-113.385	-0.31855	-0.03472			-112.511	-0.02951	-0.2601
											-113.51	-277.122	-250.723	-166.491	-12.6592							-113.385	-0.31883	-0.0347			-112.542	-0.0295	-0.2595
											-113.447	-276.407	-251.172	-165.116	-13.2614							-113.416	-0.31881	-0.03459			-112.448	-0.0294	-0.25849
											-113.479	-275.809	-251.222	-163.978	-14.0432							-113.447	-0.31849	-0.03436			-112.542	-0.02921	-0.25832
											-113.447	-275.618	-250.826	-163.795	-14.1377							-113.354	-0.31788	-0.03424			-112.511	-0.0291	-0.25895
											-113.416	-275.229	-250.292	-164.369	-13.6591							-113.416	-0.31751	-0.03434			-112.417	-0.02919	-0.25961
											-113.354	-274.614	-249.69	-164.848	-13.2073							-113.385	-0.31752	-0.03449			-112.48	-0.02932	-0.25963
											-113.354	-274.67	-248.654	-164.839	-12.4806							-113.322	-0.31727	-0.0344			-112.417	-0.02924	-0.25914
											-113.354	-275.394	-247.026	-165.025	-11.2395							-113.322	-0.31648	-0.03406			-112.417	-0.02895	-0.25903
											-113.291	-276.174	-245.535	-165.727	-10.1716							-113.322	-0.31551	-0.03384			-112.355	-0.02876	-0.25939
											-113.354	-277.089	-245.385	-166.076	-9.89249							-113.198	-0.31472	-0.03393			-112.386	-0.02884	-0.2595
											-113.291	-278.108	-246.868	-165.293	-10.3178							-113.229	-0.31453	-0.03404			-112.355	-0.02893	-0.25932
											-113.291	-278.518	-249.345	-163.99	-10.8015							-113.229	-0.31493	-0.034			-112.292	-0.0289	-0.25943
											-113.229	-277.895	-251.909	-163.362	-10.6786							-113.229	-0.31515	-0.03395			-112.355	-0.02886	-0.25962
											-113.229	-276.65	-253.39	-163.702	-10.2751							-113.198	-0.31501	-0.03391			-112.292	-0.02882	-0.2594
											-113.26	-275.429	-253.056	-164.217	-9.93271							-113.135	-0.31496	-0.03382			-112.261	-0.02875	-0.25912
											-113.166	-274.503	-251.524	-164.067	-9.26223							-113.166	-0.31492	-0.03375			-112.292	-0.02869	-0.25937
											-113.229	-273.532	-249.895	-163.645	-8.50973							-113.166	-0.31488	-0.03369			-112.23	-0.02864	-0.25989
											-113.135	-272.604	-248.895	-163.754	-8.65001							-113.135	-0.31537	-0.03353			-112.199	-0.0285	-0.25988
											-113.198	-272.692	-248.89	-163.961	-9.80977							-113.135	-0.31611	-0.03336			-112.167	-0.02836	-0.25905
											-113.166	-273.968	-249.588	-163.513	-10.9527							-113.104	-0.31645	-0.03343			-112.199	-0.02842	-0.25793
											-113.104	-275.003	-250.495	-162.878	-11.05							-113.135	-0.31644	-0.03376			-112.136	-0.0287	-0.25739
											-113.104	-274.806	-251.06	-162.89	-10.2617							-113.01	-0.3165	-0.03418			-112.105	-0.02905	-0.25764
											-113.135	-274.238	-250.661	-163.526	-9.77695							-113.01	-0.31657	-0.03444			-112.105	-0.02927	-0.2582
											-113.104	-274.484	-249.494	-164.458	-10.2876							-113.01	-0.31621	-0.03441			-112.074	-0.02925	-0.25872
											-113.041	-275.513	-248.221	-165.435	-11.305							-113.01	-0.31523	-0.03425			-112.105	-0.02911	-0.25894
											-113.073	-276.493	-246.941	-166.033	-11.5998							-113.01	-0.314	-0.03423			-112.136	-0.0291	-0.2589
											-113.01	-276.436	-245.772	-165.677	-10.7569							-112.979	-0.31308	-0.03437			-112.042	-0.02921	-0.25881
											-112.948	-274.879	-245.483	-164.4	-10.1165							-112.948	-0.31261	-0.03437			-112.105	-0.02921	-0.25871
											-113.01	-272.817	-246.108	-163.069	-10.5751							-112.948	-0.31259	-0.03401			-112.011	-0.02891	-0.25836
											-112.948	-271.908	-246.853	-162.488	-11.2597							-112.885	-0.31281	-0.03351			-112.011	-0.02848	-0.25737
											-112.979	-272.654	-247.66	-162.77	-11.308							-112.885	-0.31244	-0.03325			-111.949	-0.02826	-0.25626
											-112.948	-274.039	-248.699	-163.261	-11.1176							-112.885	-0.31151	-0.03336			-111.949	-0.02836	-0.25576
											-112.885	-274.95	-249.512	-163.156	-11.1673							-112.885	-0.31105	-0.03366			-111.949	-0.02861	-0.25531
											-112.917	-275.217	-249.648	-162.551	-11.3009							-112.854	-0.31124	-0.03387			-111.949	-0.02879	-0.2546
											-112.885	-275.065	-248.941	-162.175	-11.4539							-112.885	-0.31145	-0.03398			-111.949	-0.02888	-0.25444
											-112.854	-274.648	-247.7	-162.502	-11.5351							-112.792	-0.31187	-0.03403			-111.98	-0.02893	-0.25543
											-112.885	-274.273	-246.566	-163.216	-11.4292							-112.792	-0.3129	-0.03399			-111.855	-0.02889	-0.25701
											-112.792	-274.398	-245.812	-163.491	-11.1307							-112.792	-0.31414	-0.03389			-111.886	-0.02881	-0.25824
											-112.76	-274.964	-245.485	-163.317	-10.5064							-112.729	-0.31476	-0.0338			-111.886	-0.02873	-0.25855
											-112.76	-274.934	-245.399	-163.476	-9.69852							-112.729	-0.31418	-0.03368			-111.855	-0.02863	-0.25817
											-112.792	-273.491	-245.17	-163.832	-9.50185							-112.729	-0.31299	-0.0335			-111.762	-0.02848	-0.25809
											-112.76	-271.358	-244.859	-163.41	-10.4131							-112.667	-0.31233	-0.03336			-111.762	-0.02836	-0.25828
											-112.76	-270.079	-244.864	-162.196	-11.9726							-112.667	-0.31237	-0.03336			-111.793	-0.02836	-0.25757
											-112.698	-270.274	-245.131	-161.417	-13.3325							-112.604	-0.31239	-0.03361			-111.73	-0.02857	-0.25575
											-112.667	-270.998	-245.219	-161.671	-13.7711							-112.636	-0.31167	-0.03393			-111.699	-0.02884	-0.25367
											-112.636	-270.839	-245.157	-162.012	-13.1229							-112.667	-0.31058	-0.034			-111.668	-0.0289	-0.2523
											-112.636	-269.858	-245.264	-161.612	-12.0114							-112.636	-0.30979	-0.03387			-111.699	-0.02879	-0.2526
											-112.667	-269.25	-245.445	-160.877	-11.3384							-112.573	-0.30934	-0.0337			-111.668	-0.02865	-0.25467
											-112.604	-269.281	-245.476	-160.564	-11.2256							-112.542	-0.30951	-0.03344			-111.637	-0.02842	-0.257
											-112.604	-269.214	-245.528	-160.858	-10.8285							-112.604	-0.31047	-0.03313			-111.637	-0.02816	-0.25776
											-112.604	-268.9	-245.835	-161.213	-9.83703							-112.511	-0.31137	-0.03302			-111.605	-0.02807	-0.25671
											-112.573	-269.017	-246.188	-161.058	-9.18016							-112.48	-0.31123	-0.03306			-111.605	-0.0281	-0.25502
											-112.573	-269.889	-246.184	-160.484	-9.61959							-112.511	-0.31035	-0.03291			-111.543	-0.02797	-0.25396
											-112.511	-270.945	-245.883	-160.075	-10.5781							-112.542	-0.30974	-0.03258			-111.637	-0.02769	-0.25399
											-112.573	-271.347	-245.418	-160.121	-11.0214							-112.511	-0.30983	-0.03236			-111.543	-0.02751	-0.25432
											-112.48	-270.856	-244.976	-160.204	-10.8308							-112.448	-0.30993	-0.03237			-111.543	-0.02751	-0.2541
											-112.511	-270.363	-244.859	-159.804	-10.2118							-112.448	-0.30909	-0.03262			-111.449	-0.02773	-0.25362
											-112.448	-270.342	-244.703	-159.271	-9.17218							-112.386	-0.30753	-0.03308			-111.512	-0.02812	-0.2532
											-112.417	-269.95	-244.013	-159.239	-8.68966							-112.417	-0.30659	-0.03345			-111.481	-0.02843	-0.25302
											-112.417	-269.028	-243.181	-159.88	-9.81834							-112.386	-0.30678	-0.03342			-111.449	-0.02841	-0.25336
											-112.448	-268.63	-242.665	-161.023	-11.8411							-112.417	-0.3075	-0.03312			-111.449	-0.02815	-0.25399
											-112.417	-269.248	-242.421	-162.269	-13.4931							-112.261	-0.30795	-0.0329			-111.512	-0.02797	-0.25414
											-112.386	-270.446	-242.309	-163.187	-14.2662							-112.323	-0.30769	-0.03274			-111.449	-0.02783	-0.25353
											-112.355	-271.343	-242.47	-163.319	-14.3003							-112.23	-0.30691	-0.03259			-111.418	-0.0277	-0.25259
											-112.355	-271.026	-243.138	-162.417	-13.9484							-112.261	-0.3062	-0.03245			-111.418	-0.02758	-0.25167
											-112.261	-269.839	-244.175	-160.934	-13.1653							-112.23	-0.30568	-0.03227			-111.293	-0.02743	-0.2508
											-112.355	-269.089	-245.139	-159.71	-12.1582							-112.199	-0.30532	-0.03213			-111.324	-0.02731	-0.2499
											-112.199	-269.238	-245.634	-159.332	-11.8532							-112.199	-0.30519	-0.03233			-111.324	-0.02748	-0.24953
											-112.167	-269.918	-245.557	-159.573	-12.2348							-112.23	-0.30501	-0.03277			-111.356	-0.02785	-0.25054
											-112.23	-270.842	-245.012	-159.726	-12.4144							-112.136	-0.30476	-0.03312			-111.293	-0.02815	-0.25226
											-112.199	-271.369	-244.018	-159.463	-12.0127							-112.136	-0.30479	-0.03323			-111.231	-0.02825	-0.25318
											-112.167	-270.773	-242.977	-158.965	-10.9514							-112.167	-0.30522	-0.03318			-111.231	-0.0282	-0.25324
											-112.199	-269.516	-242.541	-158.548	-9.49939							-112.136	-0.30547	-0.03309			-111.2	-0.02813	-0.25316
											-112.23	-268.559	-242.553	-158.261	-8.64131							-112.074	-0.30508	-0.03296			-111.168	-0.02802	-0.25298
											-112.136	-267.997	-242.43	-158.162	-8.92776							-112.105	-0.30466	-0.03281			-111.168	-0.02789	-0.25261
											-112.074	-267.302	-242.198	-158.329	-9.82999							-112.074	-0.30465	-0.03274			-111.137	-0.02783	-0.25242
											-112.074	-266.443	-242.34	-158.502	-10.7152							-112.074	-0.30467	-0.03281			-111.137	-0.02789	-0.25307
											-112.042	-265.806	-242.961	-158.493	-11.5188							-112.074	-0.30453	-0.03297			-111.106	-0.02802	-0.2545
											-112.105	-265.476	-243.717	-158.414	-12.1905							-112.042	-0.3046	-0.03312			-111.168	-0.02815	-0.25565
											-112.011	-265.415	-244.018	-158.074	-12.4396							-112.011	-0.30506	-0.03308			-111.043	-0.02812	-0.25559
											-111.98	-265.679	-243.229	-157.491	-12.3472							-112.011	-0.30507	-0.03291			-111.075	-0.02797	-0.25439
											-112.011	-266.261	-241.449	-157.17	-12.1886							-112.011	-0.30407	-0.03279			-111.106	-0.02787	-0.25301
											-111.98	-266.959	-239.953	-157.22	-11.9704							-111.98	-0.30255	-0.03279			-111.075	-0.02787	-0.25224
											-112.011	-267.511	-239.768	-157.441	-11.6921							-111.949	-0.30111	-0.03273			-111.012	-0.02782	-0.2514
											-112.011	-268.026	-240.229	-157.784	-11.5549							-111.918	-0.29997	-0.03248			-110.981	-0.02761	-0.24967
											-111.918	-268.494	-240.264	-158.367	-11.7957							-111.949	-0.29923	-0.03215			-111.012	-0.02733	-0.24775
											-111.949	-268.282	-240.12	-159.332	-11.9694							-111.886	-0.29929	-0.03195			-110.95	-0.02716	-0.24705
											-111.855	-267.132	-240.44	-160.383	-11.6022							-111.918	-0.30029	-0.03194			-110.981	-0.02715	-0.24768
											-111.918	-265.618	-241.083	-160.94	-11.0483							-111.793	-0.3014	-0.03207			-110.95	-0.02726	-0.24882
											-111.886	-264.336	-241.805	-160.934	-10.5033							-111.886	-0.30163	-0.0323			-110.887	-0.02746	-0.24993
											-111.886	-263.573	-242.38	-160.655	-9.78558							-111.855	-0.30095	-0.03252			-110.856	-0.02764	-0.25064
											-111.855	-263.944	-242.146	-159.899	-9.23611							-111.793	-0.30017	-0.03254			-110.919	-0.02766	-0.25099
											-111.793	-265.448	-241.129	-158.67	-9.43539							-111.762	-0.29969	-0.03239			-110.919	-0.02753	-0.25133
											-111.793	-266.472	-240.051	-157.716	-9.94384							-111.73	-0.29943	-0.03237			-110.887	-0.02751	-0.25167
											-111.793	-265.797	-239.042	-157.331	-9.77809							-111.73	-0.29966	-0.03263			-110.794	-0.02774	-0.25182
											-111.793	-264.483	-238.093	-157.295	-9.35357							-111.762	-0.30022	-0.03289			-110.856	-0.02796	-0.25147
											-111.73	-263.943	-237.584	-157.383	-9.82046							-111.73	-0.30008	-0.03288			-110.825	-0.02795	-0.25082
											-111.668	-264.166	-237.625	-157.498	-11.2154							-111.699	-0.29893	-0.03259			-110.731	-0.0277	-0.25032
											-111.73	-264.577	-238.11	-158	-12.8862							-111.605	-0.29758	-0.03221			-110.794	-0.02738	-0.24993
											-111.668	-264.668	-238.871	-158.999	-14.1202							-111.73	-0.29678	-0.03187			-110.731	-0.02709	-0.2492
											-111.699	-264.052	-239.454	-159.44	-14.071							-111.668	-0.29668	-0.03169			-110.7	-0.02694	-0.24792
											-111.668	-262.842	-239.766	-158.446	-12.545							-111.605	-0.29686	-0.03179			-110.638	-0.02702	-0.24638
											-111.637	-261.87	-240.198	-157.063	-10.6424							-111.637	-0.29688	-0.03215			-110.669	-0.02733	-0.24515
											-111.637	-261.748	-240.631	-156.606	-9.73695							-111.605	-0.29722	-0.03258			-110.638	-0.02769	-0.24456
											-111.699	-262.103	-240.827	-156.872	-10.0365							-111.574	-0.29848	-0.03273			-110.7	-0.02782	-0.2449
											-111.574	-262.339	-240.704	-156.866	-10.6932							-111.512	-0.29985	-0.03255			-110.638	-0.02767	-0.24622
											-111.574	-262.538	-239.975	-156.089	-10.9351							-111.512	-0.30023	-0.03236			-110.669	-0.02751	-0.24773
											-111.481	-262.959	-239.109	-155.239	-10.6795							-111.512	-0.29979	-0.03245			-110.606	-0.02758	-0.24884
											-111.512	-263.302	-239.007	-155.643	-10.5384							-111.481	-0.29909	-0.03263			-110.638	-0.02774	-0.24974
											-111.543	-263.465	-239.486	-157.515	-11.2128							-111.512	-0.29828	-0.03259			-110.513	-0.0277	-0.2502
											-111.418	-263.787	-239.722	-159.385	-12.5336							-111.356	-0.2979	-0.03227			-110.575	-0.02743	-0.24956
											-111.449	-263.912	-239.576	-159.692	-13.3037							-111.481	-0.29824	-0.03187			-110.544	-0.02709	-0.24832
											-111.449	-263.209	-239.397	-158.375	-12.661							-111.356	-0.29854	-0.03158			-110.544	-0.02684	-0.24752
											-111.418	-262.157	-239.23	-156.496	-11.1215							-111.356	-0.29826	-0.03147			-110.419	-0.02675	-0.24708
											-111.449	-261.765	-239.017	-155.152	-9.6723							-111.356	-0.29776	-0.03156			-110.419	-0.02683	-0.2468
											-111.418	-262.345	-239.045	-154.997	-8.97082							-111.418	-0.29766	-0.03172			-110.388	-0.02696	-0.24659
											-111.418	-263.13	-239.399	-156.14	-9.18699							-111.324	-0.29773	-0.03165			-110.388	-0.0269	-0.24576
											-111.418	-262.891	-239.326	-158.285	-9.93288							-111.293	-0.29738	-0.03143			-110.482	-0.02672	-0.24433
											-111.324	-261.449	-238.355	-160.441	-10.8901							-111.293	-0.2966	-0.03132			-110.357	-0.02662	-0.24341
											-111.418	-259.827	-236.999	-161.143	-11.9237							-111.231	-0.29579	-0.03126			-110.419	-0.02657	-0.24363
											-111.293	-258.824	-235.904	-160.021	-12.5671							-111.262	-0.29514	-0.0312			-110.325	-0.02652	-0.2445
											-111.324	-258.606	-235.334	-158.261	-12.4087							-111.262	-0.29467	-0.0313			-110.357	-0.02661	-0.24506
											-111.231	-258.89	-235.321	-157.219	-11.748							-111.231	-0.29475	-0.03147			-110.419	-0.02675	-0.24458
											-111.231	-258.992	-235.685	-157.149	-11.2219							-111.231	-0.29535	-0.03144			-110.232	-0.02672	-0.24327
											-111.2	-258.626	-236.007	-157.155	-11.2095							-111.2	-0.29605	-0.03119			-110.294	-0.02651	-0.24261
											-111.168	-258.244	-235.946	-156.584	-11.3168							-111.231	-0.29644	-0.03096			-110.232	-0.02632	-0.24362
											-111.168	-258.557	-235.77	-155.767	-10.8361							-111.168	-0.29621	-0.03089			-110.325	-0.02626	-0.24496
											-111.168	-259.92	-235.883	-155.184	-9.94223							-111.106	-0.29529	-0.03106			-110.169	-0.0264	-0.24442
											-111.231	-261.512	-235.936	-154.912	-9.45342							-111.168	-0.29377	-0.03142			-110.138	-0.02671	-0.24222
											-111.168	-262.012	-235.817	-154.698	-9.80419							-111.075	-0.2923	-0.03177			-110.169	-0.027	-0.24064
											-111.106	-261.167	-236.514	-154.585	-10.7919							-111.137	-0.29171	-0.03188			-110.138	-0.0271	-0.24036
											-111.137	-259.646	-238.435	-154.971	-11.7689							-111.043	-0.29207	-0.03169			-110.201	-0.02694	-0.24003
											-111.075	-258.625	-240.453	-155.741	-12.1536							-111.075	-0.29303	-0.03137			-110.169	-0.02666	-0.23929
											-111.075	-259.112	-241.294	-156.072	-11.7609							-111.012	-0.29421	-0.03112			-110.107	-0.02645	-0.23889
											-111.106	-260.497	-240.298	-155.661	-10.9297							-111.012	-0.29488	-0.03109			-110.107	-0.02643	-0.23895
											-111.012	-261.332	-238.062	-155.464	-9.97536							-111.043	-0.2948	-0.03129			-110.076	-0.0266	-0.23943
											-111.043	-261.269	-235.925	-155.922	-8.94516							-111.012	-0.29433	-0.03155			-110.107	-0.02682	-0.24067
											-110.981	-261.01	-234.7	-156.159	-8.20339							-110.981	-0.29361	-0.03157			-110.044	-0.02683	-0.24248
											-111.043	-260.997	-234.9	-155.682	-8.08793							-110.919	-0.29264	-0.03135			-110.013	-0.02665	-0.24425
											-110.95	-260.962	-236.317	-154.963	-8.23597							-110.981	-0.2917	-0.03124			-110.044	-0.02655	-0.24527
											-111.075	-260.616	-237.629	-154.682	-8.23628							-110.95	-0.2911	-0.03138			-109.92	-0.02667	-0.24479
											-110.95	-260.401	-238.182	-155.063	-8.35393							-110.887	-0.29129	-0.03157			-109.951	-0.02683	-0.24312
											-110.919	-260.448	-238.337	-155.528	-8.78746							-110.856	-0.29226	-0.03165			-109.951	-0.0269	-0.24175
											-110.919	-259.809	-237.813	-155.405	-9.25643							-110.856	-0.29327	-0.03165			-109.951	-0.0269	-0.24145
											-110.825	-258.125	-236.4	-154.942	-9.69913							-110.856	-0.29341	-0.0317			-109.982	-0.02695	-0.24174
											-110.887	-256.62	-235.271	-154.386	-10.4116							-110.825	-0.29271	-0.03179			-109.92	-0.02702	-0.2418
											-110.825	-256.404	-235.296	-153.726	-11.4367							-110.794	-0.29227	-0.03175			-109.951	-0.02699	-0.2412
											-110.856	-257.276	-235.571	-153.595	-12.2521							-110.763	-0.29264	-0.0315			-109.857	-0.02678	-0.24026
											-110.919	-258.381	-235.226	-154.361	-12.2034							-110.763	-0.29303	-0.03114			-109.795	-0.02647	-0.23914
											-110.825	-258.891	-234.875	-155.296	-11.4468							-110.794	-0.29278	-0.03076			-109.857	-0.02615	-0.23787
											-110.731	-258.223	-235.255	-155.381	-10.7108							-110.7	-0.29236	-0.03047			-109.795	-0.0259	-0.23679
											-110.763	-256.722	-236.216	-154.519	-10.2595							-110.731	-0.29189	-0.03026			-109.795	-0.02572	-0.23645
											-110.763	-255.728	-236.931	-153.522	-10.3051							-110.731	-0.29093	-0.03009			-109.764	-0.02558	-0.23714
											-110.669	-255.93	-236.47	-152.777	-10.9734							-110.638	-0.28992	-0.03			-109.795	-0.0255	-0.23812
											-110.7	-256.407	-235.025	-152.186	-11.7457							-110.7	-0.28953	-0.03011			-109.732	-0.02559	-0.23789
											-110.7	-256.128	-233.895	-152.141	-12.3624							-110.638	-0.2895	-0.0304			-109.732	-0.02584	-0.23646
											-110.606	-255.249	-233.876	-153.231	-13.0489							-110.669	-0.28959	-0.03073			-109.701	-0.02612	-0.2359
											-110.638	-254.516	-234.431	-154.787	-13.5896							-110.606	-0.28974	-0.03097			-109.67	-0.02632	-0.23731
											-110.638	-254.371	-234.618	-155.359	-13.5864							-110.606	-0.28981	-0.03119			-109.607	-0.02651	-0.23913
											-110.575	-254.747	-234.446	-154.746	-12.9833							-110.606	-0.2898	-0.03142			-109.701	-0.02671	-0.23956
											-110.575	-255.41	-234.194	-153.671	-11.8659							-110.544	-0.28969	-0.03164			-109.576	-0.02689	-0.23855
											-110.513	-256.086	-233.717	-152.857	-10.3918							-110.544	-0.28953	-0.03177			-109.607	-0.027	-0.23695
											-110.575	-256.49	-233.345	-152.827	-9.14889							-110.544	-0.28929	-0.03174			-109.639	-0.02698	-0.23567
											-110.638	-256.568	-233.661	-153.404	-8.92662							-110.482	-0.28896	-0.03167			-109.607	-0.02692	-0.23544
											-110.482	-256.457	-234.458	-153.907	-9.73249							-110.419	-0.28893	-0.03169			-109.514	-0.02694	-0.23645
											-110.513	-256.433	-234.93	-153.813	-10.8545							-110.419	-0.28939	-0.03175			-109.607	-0.02699	-0.23798
											-110.45	-256.603	-234.491	-153.355	-11.7699							-110.482	-0.28991	-0.03177			-109.576	-0.027	-0.23869
											-110.419	-256.684	-233.225	-153.09	-12.3698							-110.419	-0.28997	-0.03167			-109.514	-0.02692	-0.23801
											-110.294	-256.285	-232.017	-152.836	-12.701							-110.388	-0.2897	-0.03133			-109.483	-0.02663	-0.2365
											-110.45	-255.338	-231.698	-152.346	-12.7717							-110.388	-0.28968	-0.03075			-109.483	-0.02614	-0.23499
											-110.419	-254.378	-232.422	-152.138	-12.4619							-110.419	-0.28986	-0.03029			-109.451	-0.02575	-0.23459
											-110.419	-254.397	-233.8	-152.5	-11.8203							-110.325	-0.28961	-0.0302			-109.358	-0.02567	-0.23577
											-110.388	-255.703	-234.883	-153.004	-11.3114							-110.357	-0.28886	-0.03038			-109.358	-0.02582	-0.23726
											-110.419	-256.855	-234.94	-153.286	-10.9171							-110.294	-0.28823	-0.03071			-109.42	-0.0261	-0.23749
											-110.357	-256.449	-234.303	-153.279	-10.1849							-110.294	-0.28806	-0.03104			-109.42	-0.02638	-0.23624
											-110.294	-255.238	-233.518	-152.97	-9.25154							-110.325	-0.28799	-0.03125			-109.389	-0.02656	-0.23486
											-110.294	-254.796	-232.641	-152.447	-8.49296							-110.232	-0.28753	-0.03118			-109.264	-0.0265	-0.23486
											-110.232	-255.411	-231.806	-151.772	-8.11315							-110.263	-0.28659	-0.03087			-109.326	-0.02624	-0.2361
											-110.232	-255.876	-231.377	-151.137	-8.27974							-110.201	-0.28571	-0.03051			-109.389	-0.02593	-0.23729
											-110.263	-255.1	-231.34	-150.81	-9.07978							-110.169	-0.28513	-0.03027			-109.233	-0.02573	-0.23778
											-110.232	-253.782	-231.545	-150.835	-10.328							-110.169	-0.28445	-0.03032			-109.295	-0.02577	-0.23783
											-110.232	-253.062	-231.956	-151.14	-11.4603							-110.107	-0.28381	-0.03065			-109.233	-0.02605	-0.2375
											-110.138	-253.078	-232.096	-151.623	-11.8758							-110.138	-0.28383	-0.03092			-109.264	-0.02628	-0.23681
											-110.169	-253.699	-231.663	-151.865	-11.4669							-110.107	-0.28435	-0.03082			-109.233	-0.0262	-0.23605
											-110.169	-254.342	-231.108	-151.447	-10.6193							-110.169	-0.28443	-0.03045			-109.233	-0.02588	-0.23554
											-110.076	-254.127	-230.986	-150.785	-9.81911							-110.076	-0.284	-0.03017			-109.202	-0.02564	-0.23527
											-110.107	-252.942	-231.424	-150.47	-9.14132							-110.013	-0.28364	-0.03017			-109.17	-0.02564	-0.23528
											-110.076	-251.489	-232.115	-150.512	-8.67783							-110.107	-0.28361	-0.03029			-109.139	-0.02575	-0.23567
											-110.107	-250.941	-232.547	-150.995	-8.97161							-110.044	-0.284	-0.03037			-109.139	-0.02581	-0.23589
											-110.076	-251.949	-232.514	-151.951	-9.96378							-110.013	-0.2846	-0.0304			-109.139	-0.02584	-0.23513
											-110.044	-253.652	-232.262	-152.563	-10.758							-110.013	-0.28536	-0.03043			-109.077	-0.02587	-0.23385
											-110.013	-254.825	-231.873	-152.007	-11.0258							-110.013	-0.28642	-0.03048			-109.108	-0.02591	-0.23303
											-110.013	-255.225	-231.068	-150.446	-11.3013							-109.982	-0.28726	-0.03067			-109.046	-0.02607	-0.23301
											-109.982	-255.208	-230.072	-149.013	-11.7789							-109.857	-0.28727	-0.03092			-109.077	-0.02628	-0.2337
											-109.92	-254.933	-229.57	-148.807	-12.0859							-109.92	-0.28658	-0.03099			-109.046	-0.02634	-0.23439
											-109.982	-254.297	-229.617	-149.455	-12.0456							-109.888	-0.28562	-0.03079			-108.952	-0.02617	-0.2345
											-109.92	-253.375	-229.651	-149.687	-11.5889							-109.888	-0.28439	-0.03046			-109.014	-0.02589	-0.23415
											-109.951	-252.439	-229.312	-149.453	-10.6026							-109.888	-0.28286	-0.03017			-108.952	-0.02564	-0.2334
											-109.982	-251.6	-228.729	-149.898	-9.65166							-109.888	-0.28183	-0.03006			-109.046	-0.02555	-0.23216
											-109.92	-250.859	-228.532	-151.153	-9.75833							-109.888	-0.28168	-0.03005			-108.952	-0.02554	-0.2309
											-109.92	-250.637	-229.398	-151.87	-10.9122							-109.764	-0.28156	-0.03011			-108.921	-0.02559	-0.23056
											-109.857	-251.323	-230.76	-151.605	-12.0535							-109.795	-0.28072	-0.03036			-108.889	-0.02581	-0.23119
											-109.826	-252.161	-230.971	-151.346	-12.451							-109.795	-0.27977	-0.03075			-108.921	-0.02614	-0.2319
											-109.826	-252.055	-229.613	-151.417	-12.1303							-109.732	-0.27952	-0.03104			-108.796	-0.02638	-0.23227
											-109.795	-251.197	-227.958	-151.223	-11.5576							-109.795	-0.27986	-0.03112			-108.765	-0.02645	-0.23247
											-109.764	-250.84	-227.395	-150.21	-11.2907							-109.764	-0.28028	-0.03108			-108.858	-0.02642	-0.23237
											-109.701	-251.615	-228.297	-148.826	-11.3391							-109.67	-0.28055	-0.031			-108.733	-0.02635	-0.23178
											-109.732	-252.655	-229.803	-148.565	-11.0995							-109.701	-0.28084	-0.03083			-108.796	-0.02621	-0.23091
											-109.732	-252.744	-230.86	-149.793	-10.1534							-109.67	-0.28152	-0.03056			-108.733	-0.02598	-0.23001
											-109.67	-251.814	-231.002	-150.918	-9.10927							-109.701	-0.28215	-0.03033			-108.702	-0.02578	-0.2297
											-109.701	-250.85	-230.637	-150.927	-9.154							-109.639	-0.28183	-0.03035			-108.733	-0.0258	-0.23051
											-109.67	-250.609	-230.782	-150.43	-10.4228							-109.639	-0.28056	-0.03062			-108.702	-0.02603	-0.23177
											-109.732	-250.932	-231.455	-150.06	-11.7004							-109.576	-0.27907	-0.03087			-108.671	-0.02624	-0.23244
											-109.607	-251.127	-231.4	-149.679	-11.8545							-109.607	-0.27829	-0.03085			-108.64	-0.02622	-0.23229
											-109.701	-250.737	-230.142	-149.134	-11.4647							-109.545	-0.27866	-0.03056			-108.702	-0.02598	-0.23171
											-109.545	-250.16	-228.622	-148.569	-11.7831							-109.607	-0.27959	-0.03019			-108.608	-0.02566	-0.23132
											-109.545	-250.215	-228.04	-148.305	-12.6114							-109.545	-0.28029	-0.02991			-108.64	-0.02542	-0.2318
											-109.545	-250.936	-228.727	-148.735	-13.2738							-109.545	-0.28064	-0.02981			-108.608	-0.02534	-0.23292
											-109.514	-251.603	-229.52	-149.656	-13.477							-109.514	-0.28093	-0.02989			-108.608	-0.02541	-0.2339
											-109.514	-251.824	-229.068	-150.201	-12.708							-109.483	-0.28135	-0.03004			-108.577	-0.02553	-0.23406
											-109.545	-251.717	-227.665	-150.018	-11.1411							-109.42	-0.28172	-0.0302			-108.577	-0.02567	-0.23313
											-109.514	-251.321	-226.289	-149.387	-10.3373							-109.451	-0.28161	-0.03039			-108.515	-0.02583	-0.23146
											-109.389	-250.594	-225.348	-148.766	-10.9446							-109.42	-0.28086	-0.03057			-108.515	-0.02598	-0.22993
											-109.42	-249.489	-224.784	-148.68	-11.6345							-109.389	-0.27974	-0.03063			-108.452	-0.02604	-0.22906
											-109.483	-247.925	-224.451	-148.933	-11.4735							-109.42	-0.27864	-0.03049			-108.546	-0.02592	-0.22833
											-109.42	-246.556	-224.697	-148.839	-10.8367							-109.389	-0.27794	-0.03027			-108.452	-0.02573	-0.22734
											-109.451	-246.653	-225.678	-148.631	-10.1623							-109.358	-0.27801	-0.03013			-108.421	-0.02561	-0.22692
											-109.389	-248.237	-226.768	-148.859	-9.68887							-109.295	-0.27851	-0.03017			-108.421	-0.02564	-0.22751
											-109.389	-249.994	-227.217	-149.22	-9.52976							-109.326	-0.27796	-0.03036			-108.452	-0.02581	-0.22805
											-109.358	-250.691	-226.802	-149.416	-9.67351							-109.326	-0.27613	-0.03056			-108.452	-0.02598	-0.22794
											-109.326	-249.875	-226.158	-149.417	-10.2124							-109.264	-0.27457	-0.03065			-108.327	-0.02605	-0.22784
											-109.264	-248.38	-226.017	-149.132	-10.851							-109.264	-0.2745	-0.03058			-108.359	-0.02599	-0.22836
											-109.358	-247.346	-226.267	-148.551	-10.9434							-109.264	-0.27563	-0.03043			-108.39	-0.02587	-0.22938
											-109.264	-246.969	-226.336	-147.992	-10.6732							-109.233	-0.27681	-0.03033			-108.265	-0.02578	-0.23048
											-109.264	-246.743	-226.202	-147.754	-10.776							-109.17	-0.27726	-0.03031			-108.327	-0.02576	-0.23132
											-109.233	-246.575	-226.213	-147.654	-11.1846							-109.17	-0.27711	-0.03024			-108.265	-0.0257	-0.23145
											-109.17	-246.901	-226.014	-147.585	-10.9952							-109.202	-0.277	-0.03011			-108.234	-0.02559	-0.23069
											-109.108	-247.776	-225.453	-147.78	-9.60756							-109.17	-0.27718	-0.02997			-108.203	-0.02547	-0.22937
											-109.233	-248.646	-225.209	-148.572	-7.70569							-109.17	-0.27727	-0.02993			-108.203	-0.02544	-0.22807
											-109.139	-248.906	-225.618	-149.728	-6.88797							-109.108	-0.2769	-0.03006			-108.203	-0.02555	-0.22768
											-109.139	-248.341	-226.169	-150.317	-7.92715							-109.17	-0.27635	-0.03023			-108.203	-0.0257	-0.22838
											-109.17	-247.253	-226.245	-149.471	-10.078							-109.046	-0.27624	-0.03021			-108.171	-0.02568	-0.22895
											-109.077	-246.194	-225.677	-147.607	-12.0657							-109.108	-0.27653	-0.03012			-108.14	-0.0256	-0.22865
											-109.139	-245.546	-224.771	-146.253	-12.9685							-109.014	-0.27681	-0.03013			-108.109	-0.02561	-0.228
											-109.108	-245.197	-224.136	-145.968	-12.7921							-108.983	-0.27708	-0.03019			-108.14	-0.02566	-0.22736
											-109.108	-244.991	-224.135	-145.728	-12.3814							-108.983	-0.27752	-0.03011			-108.078	-0.02559	-0.22655
											-109.046	-245.083	-224.677	-144.774	-12.3153							-108.921	-0.27812	-0.02993			-108.078	-0.02544	-0.22605
											-108.952	-245.698	-225.51	-144.085	-12.1812							-108.952	-0.27813	-0.02979			-108.078	-0.02532	-0.22632
											-108.983	-246.813	-226.202	-144.723	-11.4621							-108.921	-0.27716	-0.02972			-108.047	-0.02526	-0.22699
											-108.921	-248.025	-226.219	-146.051	-10.5926							-108.952	-0.27589	-0.02965			-107.984	-0.0252	-0.22755
											-108.983	-248.835	-225.504	-147.082	-10.2584							-108.889	-0.27516	-0.0296			-108.015	-0.02516	-0.2279
											-108.889	-249.029	-224.562	-148.142	-10.2739							-108.889	-0.27509	-0.0298			-108.015	-0.02533	-0.22815
											-108.921	-248.259	-223.916	-149.56	-10.1563							-108.889	-0.27506	-0.03029			-107.922	-0.02575	-0.22856
											-108.889	-246.185	-223.681	-150.211	-10.0373							-108.858	-0.2746	-0.03069			-107.953	-0.02609	-0.22875
											-108.889	-243.919	-223.918	-149.391	-10.2247							-108.889	-0.27382	-0.03065			-107.953	-0.02605	-0.22788
											-108.858	-243.346	-224.623	-148.091	-10.4849							-108.889	-0.27321	-0.03035			-107.922	-0.0258	-0.22606
											-108.733	-244.517	-225.011	-147.254	-10.2623							-108.827	-0.27324	-0.03019			-107.89	-0.02566	-0.2239
											-108.796	-246.003	-224.338	-147.007	-9.50626							-108.796	-0.27332	-0.03021			-107.89	-0.02568	-0.22205
											-108.889	-246.921	-223.27	-147.287	-8.96341							-108.733	-0.27279	-0.03021			-107.797	-0.02568	-0.2212
											-108.796	-247.242	-223.055	-147.852	-9.20095							-108.733	-0.27193	-0.03015			-107.859	-0.02563	-0.2215
											-108.796	-247.406	-223.882	-148.001	-9.73721							-108.733	-0.27138	-0.03006			-107.859	-0.02555	-0.22257
											-108.765	-247.63	-224.583	-147.278	-10.0491							-108.702	-0.27142	-0.0299			-107.828	-0.02542	-0.22407
											-108.733	-247.441	-223.901	-146.357	-10.1589							-108.64	-0.27196	-0.0296			-107.734	-0.02516	-0.2255
											-108.733	-246.409	-222.432	-146.181	-10.0269							-108.64	-0.27258	-0.02936			-107.766	-0.02496	-0.22596
											-108.733	-244.971	-222.233	-146.464	-9.73293							-108.671	-0.2729	-0.02945			-107.766	-0.02503	-0.22527
											-108.702	-244.039	-223.791	-146.224	-9.79918							-108.608	-0.273	-0.02993			-107.766	-0.02544	-0.22409
											-108.64	-244.103	-225.327	-145.497	-10.469							-108.608	-0.273	-0.03053			-107.734	-0.02595	-0.22289
											-108.64	-244.847	-225.144	-145.167	-11.2874							-108.608	-0.27277	-0.03085			-107.734	-0.02622	-0.22224
											-108.671	-245.456	-223.456	-145.816	-12.0306							-108.64	-0.27202	-0.03078			-107.641	-0.02616	-0.22299
											-108.608	-245.171	-221.76	-147.101	-12.642							-108.546	-0.27098	-0.03051			-107.641	-0.02593	-0.22464
											-108.608	-244.047	-221.076	-148.086	-12.692							-108.515	-0.2703	-0.03033			-107.641	-0.02578	-0.22566
											-108.546	-243.131	-221.504	-147.964	-12.0658							-108.546	-0.27019	-0.03027			-107.609	-0.02573	-0.2251
											-108.546	-243.325	-222.143	-146.98	-11.0477							-108.484	-0.27054	-0.03027			-107.641	-0.02573	-0.22326
											-108.515	-244.627	-222.262	-146.387	-10.0022							-108.546	-0.27124	-0.03029			-107.547	-0.02575	-0.22115
											-108.577	-246.214	-222.041	-146.711	-9.27339							-108.515	-0.27174	-0.03029			-107.578	-0.02575	-0.21986
											-108.515	-246.993	-221.732	-147.226	-8.69339							-108.515	-0.27166	-0.0302			-107.516	-0.02567	-0.22006
											-108.484	-246.787	-221.558	-147.313	-7.77036							-108.452	-0.27137	-0.03012			-107.516	-0.0256	-0.22112
											-108.421	-246.1	-221.899	-147.11	-6.84955							-108.421	-0.27123	-0.03019			-107.547	-0.02566	-0.22172
											-108.452	-245.037	-222.527	-146.818	-6.79346							-108.484	-0.27076	-0.0302			-107.453	-0.02567	-0.22151
											-108.452	-243.771	-222.776	-146.04	-7.61816							-108.421	-0.26994	-0.02994			-107.516	-0.02545	-0.22091
											-108.452	-243.082	-222.898	-144.891	-8.72206							-108.421	-0.26946	-0.02953			-107.453	-0.0251	-0.22016
											-108.484	-243.325	-223.551	-144.393	-9.45672							-108.359	-0.26939	-0.02933			-107.453	-0.02493	-0.21975
											-108.359	-243.575	-224.364	-144.806	-9.39657							-108.39	-0.26919	-0.02957			-107.422	-0.02513	-0.21998
											-108.359	-243.289	-224.371	-145.175	-8.80482							-108.296	-0.26865	-0.03003			-107.36	-0.02553	-0.22038
											-108.39	-243.276	-223.236	-144.896	-8.51819							-108.296	-0.26815	-0.03033			-107.391	-0.02578	-0.22035
											-108.296	-243.718	-221.644	-144.535	-9.10161							-108.234	-0.268	-0.03025			-107.391	-0.02571	-0.22028
											-108.327	-243.724	-220.477	-144.572	-10.0842							-108.265	-0.2681	-0.02993			-107.36	-0.02544	-0.22101
											-108.265	-243.077	-219.949	-144.753	-10.7045							-108.296	-0.26773	-0.02961			-107.297	-0.02517	-0.22219
											-108.234	-242.411	-220.008	-144.991	-10.9899							-108.171	-0.26673	-0.02944			-107.266	-0.02502	-0.22241
											-108.265	-242.167	-220.525	-145.621	-11.3924							-108.234	-0.26642	-0.02939			-107.266	-0.02498	-0.22146
											-108.203	-242.134	-221.177	-146.737	-12.0153							-108.234	-0.26742	-0.02937			-107.266	-0.02496	-0.22037
											-108.234	-241.973	-221.976	-147.407	-12.2664							-108.14	-0.26867	-0.02941			-107.329	-0.025	-0.21956
											-108.203	-242.015	-222.976	-146.685	-11.5814							-108.109	-0.26929	-0.02958			-107.266	-0.02514	-0.2187
											-108.171	-242.567	-223.652	-145.24	-10.5041							-108.14	-0.26945	-0.02968			-107.141	-0.02523	-0.21792
											-108.203	-243.405	-223.543	-144.125	-10.0898							-108.14	-0.26928	-0.02961			-107.204	-0.02517	-0.21791
											-108.14	-243.975	-222.932	-143.794	-10.3218							-108.047	-0.26825	-0.0295			-107.204	-0.02508	-0.21872
											-108.171	-243.553	-222.384	-144.349	-10.3462							-108.015	-0.26659	-0.02946			-107.172	-0.02504	-0.21958
											-108.109	-242.22	-222.061	-145.097	-9.92572							-108.109	-0.26558	-0.02949			-107.172	-0.02507	-0.2204
											-108.109	-240.88	-222.036	-145.155	-9.42953							-108.047	-0.26578	-0.02956			-107.141	-0.02513	-0.22133
											-108.047	-240.288	-222.384	-144.856	-8.90575							-108.015	-0.26632	-0.02961			-107.141	-0.02517	-0.22166
											-108.047	-240.559	-222.696	-145.045	-8.6331							-108.015	-0.26632	-0.02966			-107.141	-0.02521	-0.22106
											-108.047	-241.316	-222.385	-145.73	-9.27917							-107.984	-0.26591	-0.02968			-107.11	-0.02523	-0.2205
											-108.015	-242.15	-221.713	-146.432	-10.7576							-107.984	-0.26546	-0.02963			-107.048	-0.02519	-0.22064
											-108.015	-242.699	-221.356	-146.826	-12.0204							-107.953	-0.2652	-0.02949			-107.016	-0.02507	-0.22089
											-108.015	-242.707	-221.348	-146.628	-12.2287							-107.953	-0.26526	-0.02934			-107.016	-0.02494	-0.22055
											-107.984	-242.387	-221.2	-145.783	-11.4689							-107.953	-0.26538	-0.02922			-107.048	-0.02484	-0.21948
											-107.953	-242.307	-220.37	-144.979	-10.509							-107.922	-0.26549	-0.02916			-107.016	-0.02479	-0.21806
											-107.984	-242.361	-219.062	-145.013	-10.1465							-107.859	-0.26567	-0.02918			-106.923	-0.0248	-0.21671
											-107.922	-241.97	-217.997	-145.64	-10.6337							-107.89	-0.26549	-0.02933			-107.048	-0.02493	-0.21578
											-107.922	-241.247	-217.581	-146.568	-11.6177							-107.828	-0.26491	-0.02948			-106.954	-0.02506	-0.21547
											-107.89	-240.744	-217.665	-147.493	-12.2684							-107.859	-0.26468	-0.02935			-106.985	-0.02495	-0.21573
											-107.89	-240.624	-217.774	-147.263	-11.9278							-107.859	-0.26528	-0.02909			-106.923	-0.02473	-0.21623
											-107.922	-240.485	-217.959	-145.416	-10.8843							-107.89	-0.26644	-0.02897			-106.891	-0.02462	-0.21663
											-107.828	-239.803	-218.72	-142.926	-9.63179							-107.766	-0.26734	-0.02894			-106.829	-0.0246	-0.21659
											-107.828	-238.831	-219.49	-141.183	-8.47631							-107.766	-0.26724	-0.02894			-106.86	-0.0246	-0.21592
											-107.766	-238.376	-219.334	-141.065	-7.93478							-107.703	-0.2663	-0.02901			-106.86	-0.02466	-0.21494
											-107.766	-238.481	-218.826	-142.341	-8.38254							-107.734	-0.2655	-0.02918			-106.798	-0.0248	-0.2144
											-107.734	-238.725	-218.788	-144.008	-9.45132							-107.703	-0.26578	-0.0294			-106.798	-0.02499	-0.21498
											-107.797	-238.994	-219.038	-145.059	-10.1831							-107.703	-0.26692	-0.02962			-106.798	-0.02518	-0.21659
											-107.672	-239.321	-219.499	-144.991	-9.96883							-107.672	-0.26768	-0.02969			-106.735	-0.02524	-0.21819
											-107.703	-239.725	-220.123	-144.347	-9.09469							-107.703	-0.26743	-0.02957			-106.767	-0.02513	-0.21873
											-107.672	-240.084	-220.343	-144.19	-8.44127							-107.609	-0.26692	-0.02938			-106.735	-0.02497	-0.21812
											-107.672	-240.166	-219.717	-144.936	-8.4687							-107.547	-0.2671	-0.0293			-106.704	-0.02491	-0.21734
											-107.672	-240.167	-218.774	-145.946	-8.95544							-107.641	-0.26772	-0.02935			-106.704	-0.02495	-0.2176
											-107.672	-240.588	-218.57	-146.398	-9.60382							-107.609	-0.26773	-0.02945			-106.642	-0.02503	-0.21867
											-107.609	-241.387	-219.292	-146.006	-10.0071							-107.516	-0.26641	-0.02952			-106.673	-0.02509	-0.21894
											-107.547	-242.001	-220.139	-144.866	-9.92769							-107.578	-0.26442	-0.02957			-106.61	-0.02513	-0.2179
											-107.609	-242.124	-220.12	-143.189	-9.66714							-107.453	-0.2629	-0.02955			-106.673	-0.02512	-0.21635
											-107.578	-241.832	-219.113	-141.731	-9.43097							-107.578	-0.26173	-0.02942			-106.548	-0.02501	-0.2149
											-107.547	-240.933	-218.364	-141.697	-9.25124							-107.485	-0.26039	-0.02923			-106.548	-0.02485	-0.2138
											-107.485	-239.158	-218.741	-143.199	-9.208							-107.485	-0.25925	-0.02912			-106.579	-0.02475	-0.21355
											-107.485	-237.147	-219.434	-144.905	-9.21136							-107.485	-0.25903	-0.02915			-106.517	-0.02478	-0.21447
											-107.547	-236.007	-219.553	-145.634	-9.29034							-107.453	-0.25955	-0.02916			-106.579	-0.02479	-0.21588
											-107.485	-236.181	-219.331	-145.431	-9.61912							-107.391	-0.25998	-0.02901			-106.486	-0.02466	-0.21673
											-107.516	-237.311	-219.123	-144.946	-10.0133							-107.391	-0.26012	-0.02884			-106.517	-0.02451	-0.21683
											-107.453	-238.576	-218.755	-144.558	-10.3741							-107.391	-0.26045	-0.02892			-106.454	-0.02458	-0.2168
											-107.391	-239.37	-218.313	-144.422	-10.8102							-107.422	-0.26103	-0.02912			-106.361	-0.02475	-0.21732
											-107.391	-239.487	-218.105	-144.622	-10.918							-107.329	-0.26166	-0.02919			-106.454	-0.02481	-0.21798
											-107.422	-238.785	-217.94	-144.679	-10.4411							-107.297	-0.26231	-0.02918			-106.454	-0.0248	-0.21752
											-107.422	-237.691	-217.657	-144.221	-9.77533							-107.36	-0.26265	-0.02926			-106.392	-0.02487	-0.21584
											-107.329	-237.217	-217.217	-143.76	-9.33619							-107.266	-0.26227	-0.02932			-106.392	-0.02492	-0.21414
											-107.329	-237.697	-216.523	-143.765	-9.18768							-107.235	-0.26144	-0.02916			-106.392	-0.02479	-0.21302
											-107.266	-238.569	-215.83	-144.011	-8.91412							-107.235	-0.26088	-0.02888			-106.298	-0.02455	-0.21251
											-107.391	-238.76	-215.209	-144.187	-8.36995							-107.235	-0.26115	-0.02878			-106.267	-0.02446	-0.21261
											-107.266	-237.544	-214.335	-144.552	-7.83852							-107.204	-0.26215	-0.02887			-106.298	-0.02454	-0.21281
											-107.266	-235.995	-213.709	-145.116	-7.45469							-107.172	-0.26301	-0.02896			-106.267	-0.02462	-0.21252
											-107.235	-236.051	-214.282	-145.023	-7.41516							-107.172	-0.2634	-0.02892			-106.298	-0.02458	-0.21186
											-107.204	-237.766	-215.7	-143.91	-7.67495							-107.172	-0.26363	-0.02872			-106.173	-0.02441	-0.21116
											-107.172	-239.531	-216.708	-142.669	-7.86611							-107.204	-0.26333	-0.0285			-106.205	-0.02423	-0.21108
											-107.172	-240.035	-216.911	-142.268	-8.04009							-107.141	-0.26211	-0.0285			-106.267	-0.02423	-0.21205
											-107.141	-239.237	-217.175	-142.553	-8.52085							-107.11	-0.26046	-0.02882			-106.142	-0.0245	-0.21329
											-107.11	-237.991	-217.593	-142.736	-9.24337							-107.079	-0.25899	-0.02918			-106.205	-0.0248	-0.21367
											-107.11	-236.91	-217.204	-142.615	-9.90142							-107.048	-0.25774	-0.0293			-106.173	-0.02491	-0.2133
											-107.048	-236.01	-215.966	-142.677	-10.2447							-107.016	-0.25702	-0.0292			-106.111	-0.02482	-0.21281
											-107.079	-235.387	-215.117	-142.907	-10.4528							-107.048	-0.25735	-0.02906			-106.173	-0.0247	-0.21236
											-107.079	-235.454	-215.472	-142.355	-10.9625							-106.985	-0.25859	-0.02903			-106.111	-0.02468	-0.21209
											-107.048	-235.995	-216.389	-140.606	-11.6099							-106.985	-0.25987	-0.02906			-106.049	-0.0247	-0.21231
											-106.985	-236.114	-217.002	-138.906	-11.4508							-107.016	-0.2605	-0.02912			-106.08	-0.02475	-0.21329
											-107.079	-235.401	-217.185	-138.447	-10.0024							-106.985	-0.26104	-0.02905			-106.049	-0.02469	-0.21477
											-106.954	-234.332	-217.061	-138.926	-8.4841							-107.016	-0.26176	-0.02877			-106.08	-0.02445	-0.21579
											-106.985	-233.635	-216.704	-139.915	-8.32714							-106.891	-0.26171	-0.02842			-105.986	-0.02416	-0.21573
											-106.891	-233.471	-216.137	-141.406	-9.09659							-106.923	-0.26096	-0.02814			-105.986	-0.02392	-0.21488
											-107.016	-233.597	-215.265	-142.871	-9.50213							-106.954	-0.26039	-0.02806			-105.955	-0.02385	-0.21337
											-106.923	-233.933	-214.11	-143.591	-9.33449							-106.86	-0.2598	-0.02822			-105.986	-0.02399	-0.21166
											-106.891	-234.527	-212.9	-143.339	-9.14654							-106.86	-0.25858	-0.02846			-105.986	-0.02419	-0.21103
											-106.923	-235.107	-211.984	-142.568	-9.25692							-106.86	-0.25752	-0.0286			-105.924	-0.02431	-0.21194
											-106.86	-235.184	-211.81	-142.277	-9.52274							-106.86	-0.25785	-0.0286			-105.892	-0.02431	-0.21328
											-106.798	-234.511	-212.332	-143.053	-9.40944							-106.798	-0.25915	-0.02837			-105.861	-0.02411	-0.21384
											-106.798	-233.46	-212.939	-144.265	-8.84146							-106.735	-0.25949	-0.02815			-105.861	-0.02393	-0.21345
											-106.767	-232.888	-213.348	-144.726	-8.51968							-106.767	-0.25814	-0.02825			-105.924	-0.02401	-0.21269
											-106.798	-233.269	-213.592	-143.858	-8.7339							-106.704	-0.25634	-0.02844			-105.861	-0.02417	-0.21222
											-106.798	-234.447	-213.639	-142.149	-8.96378							-106.767	-0.25516	-0.02842			-105.861	-0.02416	-0.2123
											-106.704	-235.85	-213.613	-140.735	-8.93497							-106.642	-0.25489	-0.02826			-105.799	-0.02402	-0.21274
											-106.767	-236.692	-213.705	-140.169	-8.79034							-106.767	-0.25556	-0.02821			-105.799	-0.02398	-0.21288
											-106.704	-236.615	-214.07	-140.286	-8.91354							-106.704	-0.25649	-0.02831			-105.768	-0.02406	-0.21204
											-106.704	-235.881	-214.8	-141.201	-9.44462							-106.642	-0.25662	-0.02849			-105.768	-0.02422	-0.21047
											-106.61	-234.935	-215.678	-142.544	-9.94208							-106.642	-0.25586	-0.02875			-105.736	-0.02444	-0.2094
											-106.673	-234.425	-216.386	-143.02	-9.99614							-106.61	-0.25498	-0.02894			-105.674	-0.0246	-0.20978
											-106.642	-234.95	-216.835	-142.232	-9.72129							-106.579	-0.25453	-0.02895			-105.674	-0.02461	-0.21096
											-106.673	-236.162	-216.862	-141.064	-9.58637							-106.61	-0.2546	-0.02881			-105.705	-0.02449	-0.21158
											-106.61	-236.881	-216.032	-140.48	-9.693							-106.548	-0.25516	-0.02868			-105.643	-0.02438	-0.2115
											-106.61	-236.353	-214.55	-140.975	-9.83949							-106.548	-0.25557	-0.02872			-105.674	-0.02441	-0.21132
											-106.579	-234.759	-213.56	-142.171	-9.97517							-106.517	-0.25485	-0.02887			-105.643	-0.02454	-0.21092
											-106.548	-232.904	-213.695	-143.196	-9.76706							-106.548	-0.25343	-0.02901			-105.643	-0.02466	-0.20986
											-106.517	-231.641	-214.444	-143.296	-8.8336							-106.548	-0.25267	-0.02903			-105.611	-0.02468	-0.20882
											-106.517	-231.182	-214.888	-142.169	-7.75558							-106.423	-0.25295	-0.02899			-105.58	-0.02464	-0.2088
											-106.517	-231.299	-214.368	-140.749	-7.42211							-106.517	-0.25377	-0.02897			-105.549	-0.02462	-0.20976
											-106.486	-231.669	-213.142	-140.33	-7.67328							-106.423	-0.25447	-0.02899			-105.549	-0.02464	-0.21067
											-106.454	-232.127	-212.087	-140.504	-7.93971							-106.392	-0.25447	-0.02896			-105.518	-0.02462	-0.21072
											-106.486	-232.659	-211.756	-140.185	-8.3164							-106.392	-0.25374	-0.02878			-105.549	-0.02446	-0.21
											-106.486	-233.004	-212.16	-139.638	-8.96833							-106.423	-0.25261	-0.02842			-105.518	-0.02416	-0.20905
											-106.454	-232.971	-212.714	-139.998	-9.45272							-106.33	-0.25163	-0.02818			-105.424	-0.02395	-0.20831
											-106.486	-232.855	-212.776	-141.464	-9.17307							-106.392	-0.25131	-0.02828			-105.455	-0.02404	-0.20768
											-106.423	-232.869	-212.517	-142.978	-8.17047							-106.298	-0.25163	-0.02858			-105.487	-0.02429	-0.20683
											-106.392	-232.857	-212.576	-143.632	-7.4864							-106.298	-0.25212	-0.02882			-105.455	-0.0245	-0.20629
											-106.298	-232.969	-213.09	-143.215	-7.87505							-106.298	-0.25239	-0.02885			-105.362	-0.02452	-0.20676
											-106.392	-233.549	-213.5	-142.113	-8.62393							-106.298	-0.2522	-0.02884			-105.393	-0.02451	-0.20805
											-106.267	-234.506	-213.632	-141.198	-9.00499							-106.236	-0.25163	-0.02894			-105.299	-0.0246	-0.20926
											-106.298	-234.833	-213.663	-140.884	-9.28852							-106.173	-0.25099	-0.02907			-105.362	-0.02471	-0.20977
											-106.267	-233.788	-213.146	-140.795	-9.79484							-106.236	-0.25048	-0.02912			-105.331	-0.02475	-0.20942
											-106.236	-232.59	-212.229	-140.636	-10.3827							-106.173	-0.25029	-0.02903			-105.268	-0.02468	-0.20868
											-106.205	-232.447	-211.892	-140.445	-10.6233							-106.142	-0.25053	-0.02885			-105.393	-0.02452	-0.20823
											-106.205	-232.642	-212.061	-140.174	-10.292							-106.142	-0.25082	-0.02857			-105.268	-0.02428	-0.20807
											-106.236	-232.173	-211.949	-139.945	-9.70574							-106.111	-0.25092	-0.02822			-105.268	-0.02399	-0.20778
											-106.111	-231.469	-211.402	-139.919	-9.53404							-106.111	-0.25109	-0.02799			-105.237	-0.02379	-0.20742
											-106.173	-231.293	-210.851	-140.054	-9.70948							-106.08	-0.25137	-0.02795			-105.174	-0.02376	-0.20764
											-106.111	-231.669	-210.927	-140.541	-9.18215							-106.08	-0.25154	-0.02804			-105.174	-0.02383	-0.20842
											-106.111	-232.339	-211.96	-141.139	-7.70684							-106.08	-0.25152	-0.02813			-105.174	-0.02391	-0.2087
											-106.08	-232.826	-213.242	-141.137	-6.28066							-106.08	-0.25175	-0.02826			-105.206	-0.02402	-0.20793
											-106.08	-232.704	-213.76	-140.434	-5.66837							-106.017	-0.25253	-0.02838			-105.174	-0.02412	-0.2069
											-106.142	-232.25	-213.28	-139.539	-6.17009							-106.08	-0.25329	-0.02827			-105.081	-0.02403	-0.2067
											-106.08	-231.986	-212.467	-138.679	-7.62429							-106.049	-0.25302	-0.02797			-105.112	-0.02377	-0.20765
											-106.017	-231.855	-212.369	-137.692	-9.15353							-105.986	-0.25146	-0.02779			-105.081	-0.02362	-0.20887
											-106.017	-231.349	-213.168	-136.97	-9.5985							-106.049	-0.24961	-0.02788			-105.05	-0.0237	-0.20894
											-105.955	-230.143	-213.636	-137.105	-8.73089							-105.924	-0.24853	-0.02803			-105.081	-0.02383	-0.20772
											-105.955	-228.671	-212.71	-137.893	-7.64871							-105.924	-0.24832	-0.02796			-105.081	-0.02377	-0.20654
											-105.955	-227.867	-211.35	-138.682	-7.30847							-105.955	-0.2484	-0.0277			-104.987	-0.02355	-0.20647
											-105.924	-228.195	-211.343	-139.022	-7.67131							-105.861	-0.24864	-0.02756			-105.018	-0.02343	-0.20748
											-105.986	-229.195	-212.759	-138.87	-8.01985							-105.892	-0.24883	-0.02765			-104.956	-0.0235	-0.20831
											-105.924	-229.995	-214.154	-138.449	-8.10206							-105.861	-0.24852	-0.02774			-104.956	-0.02358	-0.20772
											-105.924	-230.103	-214.453	-137.962	-8.28506							-105.83	-0.24784	-0.02759			-104.987	-0.02345	-0.20647
											-105.892	-229.838	-213.785	-137.686	-8.38894							-105.861	-0.24747	-0.02734			-104.956	-0.02324	-0.20585
											-105.892	-230.19	-213.019	-138.023	-8.47849							-105.799	-0.24788	-0.02725			-104.893	-0.02316	-0.20553
											-105.861	-231.327	-212.749	-138.932	-9.31158							-105.768	-0.2487	-0.02743			-104.987	-0.02332	-0.20442
											-105.861	-231.766	-212.691	-139.857	-10.5212							-105.768	-0.24927	-0.02775			-104.925	-0.02359	-0.20277
											-105.799	-230.465	-212.126	-140.244	-11.0256							-105.736	-0.24935	-0.02799			-104.925	-0.02379	-0.20181
											-105.799	-228.128	-210.689	-139.923	-10.6862							-105.768	-0.24921	-0.02809			-104.831	-0.02388	-0.20174
											-105.736	-226.192	-208.889	-139.303	-10.0573							-105.705	-0.24895	-0.02805			-104.8	-0.02384	-0.20136
											-105.705	-225.746	-207.849	-138.991	-9.5312							-105.705	-0.24873	-0.02795			-104.737	-0.02376	-0.20015
											-105.674	-226.91	-207.829	-139.079	-9.01919							-105.705	-0.24844	-0.02785			-104.769	-0.02367	-0.19907
											-105.768	-228.756	-208.035	-139.12	-8.47365							-105.705	-0.24748	-0.02774			-104.737	-0.02358	-0.19904
											-105.736	-230.274	-208.028	-139.069	-8.02166							-105.674	-0.24649	-0.02759			-104.737	-0.02345	-0.19944
											-105.705	-231.376	-207.977	-139.313	-7.6392							-105.643	-0.24668	-0.02749			-104.675	-0.02337	-0.1994
											-105.736	-232.262	-207.883	-139.714	-7.31829							-105.611	-0.24774	-0.02741			-104.706	-0.0233	-0.19967
											-105.705	-232.548	-207.491	-139.549	-7.12891							-105.549	-0.2483	-0.02727			-104.675	-0.02318	-0.20156
											-105.611	-232.051	-207.134	-138.528	-6.98511							-105.58	-0.24799	-0.02714			-104.675	-0.02307	-0.20411
											-105.611	-231.138	-207.571	-137.184	-7.10442							-105.518	-0.24761	-0.02715			-104.644	-0.02308	-0.20521
											-105.549	-229.863	-208.734	-136.178	-7.84325							-105.487	-0.24791	-0.02725			-104.675	-0.02316	-0.20487
											-105.518	-228.378	-209.954	-135.863	-8.55788							-105.487	-0.24845	-0.0274			-104.613	-0.02329	-0.20438
											-105.549	-227.376	-210.588	-136.199	-8.48253							-105.455	-0.24837	-0.02756			-104.613	-0.02343	-0.20383
											-105.549	-227.138	-210.5	-136.98	-8.16645							-105.518	-0.24794	-0.02767			-104.581	-0.02352	-0.20323
											-105.549	-227.139	-210.271	-138.127	-8.41484							-105.455	-0.24807	-0.02769			-104.581	-0.02354	-0.20338
											-105.487	-226.882	-210.231	-138.924	-8.86241							-105.424	-0.24857	-0.02767			-104.581	-0.02352	-0.20432
											-105.455	-226.497	-210.249	-138.367	-8.69429							-105.455	-0.24836	-0.02758			-104.519	-0.02344	-0.2049
											-105.518	-226.514	-210.297	-136.949	-8.0754							-105.424	-0.24744	-0.02741			-104.581	-0.0233	-0.20429
											-105.487	-226.887	-210.102	-135.885	-7.67803							-105.424	-0.24701	-0.02722			-104.519	-0.02314	-0.20284
											-105.455	-226.821	-209.225	-135.487	-7.55823							-105.393	-0.24753	-0.02706			-104.456	-0.023	-0.20132
											-105.424	-226.068	-208.081	-135.787	-7.46561							-105.393	-0.2483	-0.02692			-104.456	-0.02288	-0.20048
											-105.424	-225.201	-207.717	-136.845	-7.6186							-105.331	-0.2482	-0.02677			-104.456	-0.02275	-0.20044
											-105.393	-225.003	-208.519	-137.932	-8.2579							-105.299	-0.24684	-0.0268			-104.488	-0.02278	-0.20055
											-105.393	-225.742	-210.102	-138.176	-9.01903							-105.299	-0.24487	-0.02712			-104.456	-0.02305	-0.20048
											-105.331	-226.453	-211.504	-137.496	-9.35989							-105.299	-0.24355	-0.02744			-104.394	-0.02332	-0.20079
											-105.393	-226.133	-211.79	-136.452	-9.18665							-105.299	-0.24352	-0.02757			-104.394	-0.02343	-0.20143
											-105.268	-225.35	-210.939	-135.89	-8.68738							-105.206	-0.24401	-0.02749			-104.3	-0.02337	-0.20135
											-105.299	-225.017	-209.656	-135.984	-8.22665							-105.206	-0.24365	-0.02729			-104.3	-0.0232	-0.20036
											-105.268	-224.928	-208.647	-136.335	-8.28188							-105.174	-0.24239	-0.02708			-104.3	-0.02302	-0.19944
											-105.268	-224.371	-208.197	-137.044	-8.74122							-105.206	-0.24161	-0.02705			-104.269	-0.02299	-0.19922
											-105.268	-223.276	-208.738	-138.037	-9.02383							-105.206	-0.24201	-0.02732			-104.238	-0.02322	-0.19952
											-105.237	-222.29	-210.294	-138.573	-8.91899							-105.143	-0.24297	-0.02773			-104.238	-0.02357	-0.20005
											-105.174	-222.117	-211.264	-138.427	-8.73954							-105.112	-0.24357	-0.02797			-104.207	-0.02377	-0.20059
											-105.237	-223.031	-210.43	-138.126	-8.68524							-105.112	-0.24359	-0.02781			-104.269	-0.02364	-0.20042
											-105.143	-224.103	-208.986	-137.916	-8.64965							-105.143	-0.24315	-0.02739			-104.207	-0.02328	-0.19902
											-105.143	-223.883	-208.111	-137.57	-8.60783							-105.081	-0.24214	-0.02701			-104.144	-0.02296	-0.19718
											-105.174	-222.588	-207.185	-136.881	-8.476							-105.081	-0.2408	-0.02681			-104.238	-0.02279	-0.19647
											-105.081	-221.823	-205.964	-136.06	-8.30838							-105.081	-0.23998	-0.02671			-104.113	-0.0227	-0.19765
											-105.081	-221.875	-205.574	-135.609	-8.43352							-105.081	-0.24035	-0.02666			-104.051	-0.02266	-0.19972
											-105.081	-221.877	-206.452	-135.668	-8.74518							-105.018	-0.24146	-0.02672			-104.051	-0.02271	-0.20058
											-105.05	-221.765	-207.613	-135.797	-8.85203							-104.987	-0.24222	-0.02691			-104.082	-0.02287	-0.19927
											-105.05	-221.835	-207.961	-135.483	-8.89158							-105.018	-0.24187	-0.02702			-104.082	-0.02297	-0.19782
											-104.987	-222.07	-207.514	-134.884	-9.02422							-105.018	-0.2407	-0.02694			-104.113	-0.0229	-0.19837
											-104.987	-222.639	-207.086	-134.582	-8.80809							-104.987	-0.24005	-0.02687			-104.051	-0.02284	-0.20031
											-104.987	-223.338	-207.272	-134.652	-7.95057							-104.956	-0.24067	-0.02704			-103.988	-0.02298	-0.20176
											-105.018	-223.591	-207.897	-134.799	-6.98122							-104.862	-0.24183	-0.02732			-104.019	-0.02322	-0.2018
											-104.987	-223.363	-208.27	-134.797	-6.49306							-104.925	-0.24239	-0.02743			-104.019	-0.02332	-0.2006
											-104.925	-222.933	-208.033	-134.767	-6.40876							-104.862	-0.242	-0.02728			-103.988	-0.02319	-0.19872
											-104.925	-222.513	-207.332	-135.096	-6.3682							-104.862	-0.24092	-0.02709			-103.988	-0.02303	-0.19667
											-104.862	-222.043	-206.422	-135.998	-6.19916							-104.831	-0.23953	-0.02714			-103.926	-0.02307	-0.19528
											-104.925	-221.356	-205.572	-136.935	-6.00778							-104.769	-0.23856	-0.02739			-103.832	-0.02328	-0.19533
											-104.831	-221.086	-205.202	-136.686	-6.14478							-104.862	-0.2382	-0.02768			-103.926	-0.02353	-0.19618
											-104.893	-221.838	-205.243	-135.231	-6.81714							-104.8	-0.23814	-0.02785			-103.832	-0.02367	-0.19656
											-104.862	-222.973	-205.047	-134.103	-7.7591							-104.737	-0.23841	-0.02776			-103.926	-0.0236	-0.19632
											-104.862	-223.578	-204.522	-134.243	-8.26427							-104.769	-0.23892	-0.02748			-103.832	-0.02336	-0.19585
											-104.769	-223.411	-204.091	-135.025	-7.90877							-104.706	-0.23935	-0.02738			-103.863	-0.02327	-0.1954
											-104.769	-222.645	-204.064	-135.381	-7.35259							-104.706	-0.24002	-0.02749			-103.77	-0.02337	-0.19522
											-104.769	-221.712	-204.491	-135.234	-7.31686							-104.737	-0.24113	-0.02746			-103.738	-0.02334	-0.19528
											-104.706	-221.376	-205.196	-135.31	-7.52222							-104.644	-0.24194	-0.02719			-103.738	-0.02311	-0.19526
											-104.737	-222.137	-205.726	-135.731	-7.66367							-104.644	-0.24127	-0.02695			-103.77	-0.02291	-0.19535
											-104.706	-223.294	-205.406	-135.93	-8.10796							-104.675	-0.23911	-0.02696			-103.738	-0.02292	-0.19611
											-104.613	-223.635	-204.227	-135.877	-9.14138							-104.55	-0.237	-0.02708			-103.77	-0.02302	-0.19731
											-104.706	-223.009	-203.113	-136.061	-9.90317							-104.613	-0.23629	-0.02716			-103.707	-0.02309	-0.19811
											-104.644	-222.356	-202.758	-136.352	-9.53416							-104.644	-0.23678	-0.02714			-103.676	-0.02307	-0.19825
											-104.644	-222.268	-203.017	-136.11	-8.69475							-104.55	-0.23757	-0.02702			-103.645	-0.02297	-0.19794
											-104.613	-222.311	-203.66	-135.204	-8.20536							-104.55	-0.23838	-0.0268			-103.707	-0.02278	-0.19746
											-104.581	-221.901	-204.407	-134.472	-7.89966							-104.55	-0.2392	-0.02664			-103.614	-0.02264	-0.19677
											-104.55	-221.169	-204.807	-134.754	-7.44489							-104.519	-0.23952	-0.02669			-103.676	-0.02269	-0.19582
											-104.519	-220.79	-204.85	-135.575	-6.96023							-104.519	-0.23886	-0.02691			-103.645	-0.02287	-0.1947
											-104.55	-221.118	-204.849	-135.95	-6.6846							-104.456	-0.23765	-0.02697			-103.52	-0.02292	-0.19373
											-104.519	-221.803	-204.806	-135.7	-6.85142							-104.456	-0.23664	-0.02674			-103.551	-0.02273	-0.19319
											-104.488	-222.163	-204.461	-135.202	-7.51433							-104.456	-0.23616	-0.02638			-103.489	-0.02242	-0.19289
											-104.488	-221.763	-203.748	-134.779	-8.26727							-104.456	-0.23578	-0.02614			-103.52	-0.02222	-0.1928
											-104.425	-220.856	-203.197	-134.722	-8.55858							-104.394	-0.23511	-0.02611			-103.457	-0.02219	-0.19316
											-104.488	-220.136	-203.108	-134.969	-8.07622							-104.456	-0.23482	-0.02629			-103.457	-0.02235	-0.19371
											-104.456	-220.114	-202.863	-135.051	-7.17891							-104.363	-0.23563	-0.02659			-103.457	-0.0226	-0.19434
											-104.425	-220.848	-202.276	-134.986	-6.77973							-104.3	-0.23662	-0.02678			-103.426	-0.02276	-0.19556
											-104.425	-221.72	-202.109	-135.306	-7.31294							-104.3	-0.2367	-0.02678			-103.457	-0.02276	-0.19713
											-104.3	-221.747	-202.858	-136.074	-8.10965							-104.3	-0.23611	-0.0267			-103.426	-0.0227	-0.19792
											-104.332	-220.878	-204.22	-136.361	-8.2375							-104.3	-0.23517	-0.02674			-103.426	-0.02273	-0.1974
											-104.3	-220.024	-205.243	-135.692	-7.77774							-104.269	-0.23408	-0.02679			-103.395	-0.02277	-0.19592
											-104.332	-219.523	-205.142	-134.939	-7.33603							-104.238	-0.2335	-0.02678			-103.301	-0.02276	-0.19421
											-104.238	-219.084	-204.012	-134.903	-7.07047							-104.175	-0.23363	-0.02679			-103.27	-0.02277	-0.19261
											-104.238	-218.679	-202.433	-135.199	-7.12809							-104.175	-0.23372	-0.02691			-103.364	-0.02287	-0.19092
											-104.238	-218.549	-201.065	-134.972	-7.57989							-104.207	-0.23333	-0.02705			-103.27	-0.02299	-0.18989
											-104.238	-218.953	-200.484	-134.475	-8.08195							-104.144	-0.2327	-0.02717			-103.239	-0.02309	-0.19054
											-104.207	-219.711	-200.686	-134.355	-8.57963							-104.207	-0.2322	-0.02725			-103.301	-0.02316	-0.19223
											-104.238	-220.335	-201.017	-134.301	-9.30104							-104.175	-0.2324	-0.02723			-103.27	-0.02315	-0.19362
											-104.207	-220.799	-201.124	-133.897	-9.76827							-104.175	-0.23372	-0.02713			-103.208	-0.02306	-0.19431
											-104.082	-221.215	-201.517	-133.436	-9.53648							-104.113	-0.23531	-0.02696			-103.208	-0.02292	-0.19428
											-104.144	-221.561	-202.626	-133.292	-8.95842							-104.144	-0.23592	-0.02669			-103.208	-0.02269	-0.19326
											-104.113	-222.015	-203.771	-133.117	-8.30792							-104.051	-0.23514	-0.02641			-103.176	-0.02245	-0.19214
											-104.113	-222.23	-203.986	-132.637	-7.46248							-104.051	-0.23326	-0.02623			-103.052	-0.0223	-0.19262
											-104.082	-221.354	-203.16	-132.307	-6.58459							-104.082	-0.23079	-0.02613			-103.145	-0.02221	-0.19451
											-104.082	-219.521	-201.967	-132.345	-6.15537							-104.051	-0.22836	-0.02605			-103.145	-0.02214	-0.19564
											-104.082	-217.879	-200.982	-132.776	-6.44963							-103.988	-0.22681	-0.02606			-103.114	-0.02215	-0.19479
											-104.051	-217.182	-200.274	-133.731	-7.1708							-103.926	-0.22651	-0.02617			-103.114	-0.02224	-0.19313
											-103.988	-217.373	-199.976	-134.782	-7.96581							-103.957	-0.22725	-0.02627			-103.083	-0.02233	-0.1922
											-104.019	-217.994	-200.66	-135.196	-8.77792							-103.957	-0.22853	-0.02627			-103.052	-0.02233	-0.19212
											-103.957	-218.896	-202.31	-134.938	-9.42936							-103.957	-0.22978	-0.02619			-103.02	-0.02226	-0.19215
											-103.988	-220.233	-203.87	-134.424	-9.94398							-103.957	-0.23054	-0.02609			-102.989	-0.02218	-0.19217
											-103.957	-221.508	-204.889	-134.029	-10.4763							-103.863	-0.23064	-0.02604			-102.989	-0.02213	-0.19236
											-103.894	-221.612	-205.55	-133.866	-10.7214							-103.863	-0.23026	-0.02608			-102.989	-0.02217	-0.1923
											-103.926	-220.297	-205.287	-133.288	-10.5377							-103.894	-0.22966	-0.02622			-102.958	-0.02229	-0.1915
											-103.863	-218.879	-203.646	-131.845	-10.1561							-103.863	-0.22892	-0.0264			-102.927	-0.02244	-0.19036
											-103.894	-218.666	-201.531	-130.526	-9.68779							-103.801	-0.22832	-0.02644			-102.927	-0.02247	-0.18955
											-103.801	-219.321	-200.22	-130.713	-9.25719							-103.801	-0.22837	-0.02632			-102.896	-0.02237	-0.18892
											-103.832	-219.749	-200.095	-132.207	-8.91155							-103.77	-0.22897	-0.02619			-102.896	-0.02226	-0.18824
											-103.801	-219.959	-200.869	-133.579	-8.28976							-103.77	-0.22984	-0.0262			-102.927	-0.02227	-0.18813
											-103.77	-220.587	-202.019	-134.025	-7.31204							-103.738	-0.2307	-0.02627			-102.802	-0.02233	-0.18888
											-103.77	-220.965	-202.622	-133.62	-6.47464							-103.738	-0.23098	-0.02629			-102.896	-0.02235	-0.18978
											-103.707	-219.932	-201.99	-132.532	-6.03685							-103.707	-0.23066	-0.02615			-102.802	-0.02223	-0.19059
											-103.738	-217.914	-200.496	-131.157	-5.90648							-103.707	-0.23008	-0.02595			-102.739	-0.02206	-0.19141
											-103.77	-216.25	-199.215	-130.187	-6.23243							-103.676	-0.22945	-0.02587			-102.771	-0.02199	-0.19185
											-103.676	-215.297	-199.055	-129.953	-6.88262							-103.676	-0.22875	-0.02594			-102.771	-0.02205	-0.1919
											-103.676	-214.617	-199.97	-130.048	-7.29941							-103.676	-0.22795	-0.02613			-102.677	-0.02221	-0.19187
											-103.676	-214.297	-200.913	-130.127	-7.58331							-103.676	-0.22728	-0.02632			-102.739	-0.02237	-0.19169
											-103.645	-214.747	-201.101	-130.33	-8.07817							-103.582	-0.22716	-0.02634			-102.646	-0.02239	-0.19139
											-103.614	-215.534	-200.89	-130.788	-8.39271							-103.614	-0.22749	-0.02621			-102.677	-0.02228	-0.19123
											-103.614	-215.963	-200.94	-131.574	-8.26036							-103.489	-0.228	-0.02607			-102.615	-0.02216	-0.191
											-103.551	-216.148	-201.149	-132.395	-8.06715							-103.489	-0.22828	-0.02604			-102.677	-0.02213	-0.19034
											-103.614	-216.292	-201.28	-132.51	-8.01306							-103.551	-0.2278	-0.02611			-102.583	-0.02219	-0.18921
											-103.551	-216.194	-201.488	-131.919	-7.91052							-103.52	-0.22707	-0.02621			-102.615	-0.02228	-0.18776
											-103.52	-215.965	-201.531	-131.52	-7.77467							-103.551	-0.22686	-0.02622			-102.583	-0.02229	-0.18657
											-103.52	-215.935	-201.13	-131.803	-7.72135							-103.52	-0.22695	-0.02618			-102.521	-0.02225	-0.18644
											-103.426	-216.248	-200.652	-132.484	-7.92463							-103.489	-0.22724	-0.02615			-102.677	-0.02223	-0.18718
											-103.426	-216.819	-200.561	-133.095	-8.54714							-103.457	-0.22781	-0.02599			-102.458	-0.02209	-0.18744
											-103.457	-217.18	-200.468	-132.954	-9.23104							-103.426	-0.2281	-0.02567			-102.49	-0.02182	-0.18663
											-103.489	-216.921	-199.638	-131.912	-9.38161							-103.457	-0.22767	-0.02538			-102.49	-0.02157	-0.18579
											-103.426	-216.6	-198.484	-130.83	-8.71218							-103.364	-0.22684	-0.02532			-102.521	-0.02152	-0.18588
											-103.426	-216.984	-198.09	-130.466	-7.5471							-103.364	-0.22589	-0.02538			-102.458	-0.02157	-0.18668
											-103.27	-217.924	-199.049	-130.712	-6.73163							-103.364	-0.22494	-0.02546			-102.458	-0.02164	-0.18771
											-103.364	-218.788	-201.036	-131.231	-7.06871							-103.301	-0.22447	-0.02562			-102.427	-0.02178	-0.1888
											-103.364	-219.155	-202.802	-131.637	-8.22756							-103.301	-0.22472	-0.0259			-102.427	-0.02202	-0.18972
											-103.301	-219.098	-203.142	-131.628	-8.85178							-103.301	-0.22526	-0.02609			-102.396	-0.02218	-0.19026
											-103.301	-218.48	-202.065	-131.368	-8.1695							-103.27	-0.22554	-0.02591			-102.396	-0.02202	-0.19036
											-103.301	-217.26	-200.518	-131.263	-6.86283							-103.27	-0.22537	-0.02553			-102.302	-0.0217	-0.18953
											-103.301	-216.516	-199.511	-131.36	-6.10091							-103.208	-0.22511	-0.02549			-102.24	-0.02167	-0.18737
											-103.27	-216.394	-199.198	-131.078	-6.30538							-103.208	-0.22507	-0.02583			-102.302	-0.02196	-0.18486
											-103.239	-215.278	-198.954	-130.466	-7.08965							-103.145	-0.22543	-0.02618			-102.334	-0.02225	-0.18351
											-103.239	-212.864	-198.528	-130.123	-7.72746							-103.114	-0.22579	-0.0263			-102.24	-0.02236	-0.18367
											-103.114	-210.94	-197.907	-130.052	-7.94735							-103.145	-0.22526	-0.02614			-102.24	-0.02222	-0.18446
											-103.239	-210.935	-196.96	-130.151	-7.99606							-103.176	-0.22397	-0.02573			-102.146	-0.02187	-0.18524
											-103.145	-212.686	-196.031	-130.609	-8.05475							-103.114	-0.223	-0.02531			-102.177	-0.02151	-0.18614
											-103.114	-215.014	-195.883	-131.183	-8.38101							-103.145	-0.22315	-0.02516			-102.24	-0.02139	-0.18691
											-103.145	-216.572	-196.509	-131.265	-8.85318							-103.083	-0.22377	-0.02531			-102.209	-0.02151	-0.18692
											-103.083	-216.749	-196.939	-130.711	-8.98011							-103.083	-0.22349	-0.02559			-102.209	-0.02175	-0.18631
											-103.052	-216	-196.961	-130.112	-8.73938							-103.083	-0.22234	-0.02581			-102.177	-0.02194	-0.18579
											-103.083	-215.082	-197.359	-130.139	-8.36657							-103.052	-0.22175	-0.02579			-102.115	-0.02192	-0.18585
											-103.083	-214.31	-198.227	-130.797	-8.17357							-103.083	-0.22245	-0.02553			-102.146	-0.0217	-0.18608
											-103.114	-213.765	-199.172	-131.164	-8.35071							-102.989	-0.22349	-0.02537			-102.115	-0.02156	-0.18605
											-102.989	-213.51	-200.199	-130.734	-8.78695							-103.02	-0.224	-0.02552			-102.084	-0.02169	-0.18591
											-103.052	-213.393	-201.056	-130.037	-9.45664							-102.989	-0.2243	-0.02575			-102.084	-0.02189	-0.18541
											-102.958	-213.521	-201.185	-129.548	-9.99537							-102.927	-0.22456	-0.02567			-102.084	-0.02182	-0.18459
											-102.989	-214.144	-200.352	-129.578	-9.72929							-102.927	-0.22454	-0.0253			-102.021	-0.02151	-0.18455
											-102.958	-214.676	-198.918	-130.271	-8.78088							-102.896	-0.22433	-0.02491			-102.053	-0.02117	-0.18585
											-103.02	-214.334	-197.574	-130.883	-8.0819							-102.896	-0.22407	-0.02477			-102.021	-0.02105	-0.18709
											-102.927	-213.237	-196.835	-130.588	-7.7966							-102.864	-0.22383	-0.02497			-102.021	-0.02122	-0.18692
											-102.896	-212.184	-196.885	-130.017	-7.28951							-102.896	-0.22348	-0.02537			-102.021	-0.02156	-0.1863
											-102.864	-211.904	-197.611	-129.886	-6.7043							-102.896	-0.22263	-0.02571			-101.99	-0.02185	-0.18674
											-102.896	-212.567	-198.318	-129.998	-6.70149							-102.802	-0.22155	-0.02584			-101.99	-0.02196	-0.18788
											-102.896	-213.783	-198.018	-130.541	-7.28776							-102.771	-0.22061	-0.02588			-101.897	-0.022	-0.18811
											-102.864	-214.795	-196.972	-131.669	-7.93501							-102.771	-0.21972	-0.02598			-101.897	-0.02208	-0.18677
											-102.802	-214.825	-196.489	-132.29	-8.44411							-102.708	-0.21892	-0.02611			-101.928	-0.02219	-0.18466
											-102.771	-213.752	-196.909	-131.348	-9.01279							-102.771	-0.21839	-0.02611			-101.865	-0.02219	-0.18298
											-102.771	-212.248	-197.453	-129.204	-9.40624							-102.677	-0.21852	-0.026			-101.897	-0.0221	-0.18227
											-102.771	-211.037	-197.639	-126.97	-9.09964							-102.739	-0.21931	-0.02593			-101.865	-0.02204	-0.18241
											-102.739	-210.44	-197.577	-126.061	-8.4976							-102.739	-0.21984	-0.02598			-101.74	-0.02208	-0.18312
											-102.708	-210.441	-197.513	-127.18	-8.42213							-102.677	-0.21948	-0.02608			-101.803	-0.02217	-0.18375
											-102.677	-210.949	-197.662	-129.135	-8.65509							-102.708	-0.21899	-0.02599			-101.803	-0.02209	-0.18372
											-102.677	-211.909	-197.805	-130.089	-8.1979							-102.708	-0.21957	-0.02563			-101.772	-0.02179	-0.18372
											-102.646	-213.031	-197.561	-129.652	-7.03178							-102.615	-0.22082	-0.0253			-101.74	-0.02151	-0.18401
											-102.646	-213.404	-197.306	-129.001	-6.31352							-102.615	-0.22151	-0.02512			-101.74	-0.02135	-0.18392
											-102.615	-212.542	-197.355	-129.325	-6.6999							-102.583	-0.22142	-0.02499			-101.709	-0.02124	-0.18359
											-102.677	-211.417	-196.857	-130.124	-7.60912							-102.615	-0.22089	-0.02497			-101.678	-0.02122	-0.18345
											-102.677	-210.918	-195.268	-129.802	-7.99788							-102.552	-0.22011	-0.02507			-101.647	-0.02131	-0.18305
											-102.583	-211.006	-193.389	-128.18	-7.55103							-102.49	-0.21913	-0.02524			-101.647	-0.02145	-0.18218
											-102.615	-211.536	-192.216	-126.436	-6.69792							-102.552	-0.21819	-0.0253			-101.616	-0.02151	-0.18141
											-102.521	-211.864	-192.122	-125.498	-5.87198							-102.458	-0.21767	-0.02528			-101.584	-0.02149	-0.18129
											-102.583	-211.196	-192.806	-125.73	-5.56729							-102.521	-0.21761	-0.02525			-101.616	-0.02146	-0.18215
											-102.521	-209.839	-193.581	-126.808	-6.47084							-102.49	-0.21791	-0.02525			-101.584	-0.02146	-0.18316
											-102.49	-208.814	-193.936	-127.872	-8.44401							-102.49	-0.21865	-0.02529			-101.584	-0.0215	-0.18293
											-102.458	-208.961	-194.025	-128.153	-10.1776							-102.458	-0.21947	-0.02534			-101.616	-0.02154	-0.18155
											-102.49	-210.138	-194.662	-127.09	-10.5718							-102.427	-0.21945	-0.02533			-101.553	-0.02153	-0.18091
											-102.49	-211.424	-196.033	-125.334	-9.86726							-102.458	-0.21816	-0.02529			-101.491	-0.0215	-0.18183
											-102.49	-212.201	-196.895	-124.532	-9.05203							-102.271	-0.21654	-0.02534			-101.459	-0.02154	-0.18327
											-102.396	-212.164	-196.588	-125.13	-8.5163							-102.365	-0.21588	-0.02541			-101.522	-0.0216	-0.18431
											-102.396	-211.024	-196.082	-126.316	-7.83094							-102.302	-0.21629	-0.02543			-101.459	-0.02162	-0.18488
											-102.302	-209.19	-196.224	-127.294	-6.74553							-102.396	-0.21714	-0.02543			-101.397	-0.02162	-0.18475
											-102.334	-207.836	-196.599	-127.668	-5.75343							-102.302	-0.21815	-0.02552			-101.428	-0.02169	-0.18374
											-102.302	-207.511	-196.454	-127.471	-5.47674							-102.271	-0.21903	-0.02571			-101.428	-0.02185	-0.18244
											-102.458	-207.699	-195.658	-126.864	-6.0544							-102.302	-0.21923	-0.02584			-101.366	-0.02196	-0.18156
											-102.271	-208.002	-194.724	-126.163	-7.19257							-102.302	-0.21854	-0.0257			-101.366	-0.02185	-0.18114
											-102.271	-208.283	-194.124	-126.032	-8.53246							-102.209	-0.21733	-0.02544			-101.366	-0.02162	-0.18102
											-102.24	-208.04	-193.942	-126.872	-9.8224							-102.177	-0.21615	-0.0253			-101.366	-0.02151	-0.18151
											-102.177	-206.804	-194.33	-127.833	-10.4981							-102.271	-0.21538	-0.02528			-101.303	-0.02149	-0.18245
											-102.177	-204.744	-195.431	-127.812	-9.84537							-102.177	-0.21497	-0.02525			-101.272	-0.02146	-0.18288
											-102.209	-203.02	-196.87	-127.291	-8.08075							-102.115	-0.21486	-0.02504			-101.272	-0.02128	-0.18201
											-102.177	-202.695	-197.754	-127.085	-6.35591							-102.177	-0.21543	-0.0247			-101.21	-0.021	-0.17994
											-102.177	-203.54	-197.152	-126.794	-5.46916							-102.084	-0.2163	-0.02448			-101.21	-0.02081	-0.17742
											-102.053	-204.89	-194.963	-126.153	-5.31072							-102.115	-0.21653	-0.02448			-101.241	-0.02081	-0.17579
											-102.084	-206.21	-192.506	-125.527	-5.31598							-102.115	-0.21618	-0.0247			-101.178	-0.021	-0.17595
											-102.084	-207.339	-191.804	-125.263	-5.29916							-102.084	-0.21566	-0.02514			-101.147	-0.02137	-0.17773
											-102.084	-208.443	-193.473	-125.825	-5.85587							-102.084	-0.21506	-0.02561			-101.147	-0.02177	-0.17998
											-102.115	-209.065	-195.879	-127.209	-7.28805							-102.053	-0.21451	-0.02582			-101.178	-0.02195	-0.18105
											-102.053	-208.696	-197.257	-128.502	-8.56047							-101.959	-0.21438	-0.0258			-101.085	-0.02193	-0.18059
											-102.021	-207.728	-197.297	-128.702	-8.77785							-101.99	-0.21472	-0.02561			-101.116	-0.02177	-0.17965
											-101.99	-206.704	-196.327	-127.737	-8.48279							-101.99	-0.21489	-0.02534			-101.085	-0.02154	-0.17912
											-102.021	-205.655	-194.553	-126.731	-8.34747							-101.959	-0.21433	-0.02525			-101.085	-0.02146	-0.17903
											-101.959	-204.54	-192.595	-126.654	-8.13524							-101.928	-0.21334	-0.0254			-101.054	-0.02159	-0.17926
											-102.021	-203.849	-191.277	-126.948	-7.33852							-101.959	-0.21257	-0.02561			-100.991	-0.02177	-0.17976
											-101.959	-204.086	-190.908	-126.633	-6.19085							-101.959	-0.21239	-0.0258			-101.022	-0.02193	-0.18014
											-101.928	-205.097	-191.262	-125.901	-5.72801							-101.803	-0.21257	-0.02588			-100.991	-0.022	-0.18035
											-101.928	-206.187	-191.683	-125.481	-6.37914							-101.897	-0.21254	-0.0257			-101.022	-0.02185	-0.18117
											-101.865	-206.645	-191.613	-125.66	-7.32551							-101.928	-0.21224	-0.02531			-100.991	-0.02151	-0.18257
											-101.897	-206.454	-191.256	-126.077	-7.84783							-101.897	-0.21205	-0.02487			-100.96	-0.02114	-0.18305
											-101.834	-206	-191.149	-126.368	-8.14011							-101.865	-0.21224	-0.02458			-100.991	-0.02089	-0.18147
											-101.865	-205.176	-191.381	-126.655	-8.71424							-101.772	-0.2128	-0.02457			-100.866	-0.02088	-0.17884
											-101.803	-204.284	-191.646	-126.997	-9.70695							-101.803	-0.21344	-0.02474			-100.96	-0.02103	-0.17721
											-101.865	-204.557	-191.716	-127.423	-10.5848							-101.772	-0.21362	-0.0249			-100.804	-0.02117	-0.17723
											-101.772	-205.826	-191.481	-128.252	-10.5767							-101.74	-0.21298	-0.02498			-100.898	-0.02123	-0.17804
											-101.803	-206.125	-190.908	-129.151	-9.31962							-101.709	-0.21192	-0.02497			-100.741	-0.02122	-0.17882
											-101.772	-205.052	-190.518	-129.273	-7.23409							-101.74	-0.21138	-0.02492			-100.866	-0.02118	-0.17913
											-101.678	-204.428	-190.898	-128.486	-5.39767							-101.678	-0.21152	-0.02492			-100.741	-0.02118	-0.17857
											-101.772	-204.911	-191.409	-127.264	-4.92271							-101.678	-0.21156	-0.02504			-100.679	-0.02128	-0.17715
											-101.709	-205.602	-190.97	-126.166	-5.98653							-101.709	-0.2113	-0.02524			-100.741	-0.02145	-0.17597
											-101.709	-206.372	-190.112	-125.848	-7.42639							-101.616	-0.21088	-0.02546			-100.741	-0.02164	-0.17634
											-101.678	-207.153	-190.072	-126.539	-7.72161							-101.647	-0.20985	-0.02573			-100.741	-0.02187	-0.17787
											-101.678	-207.201	-190.467	-127.426	-6.88851							-101.616	-0.20844	-0.02595			-100.71	-0.02206	-0.17882
											-101.678	-206.611	-190.34	-127.485	-6.21268							-101.647	-0.20784	-0.02592			-100.71	-0.02203	-0.17856
											-101.647	-206.254	-190.07	-126.601	-6.313							-101.522	-0.20859	-0.02561			-100.679	-0.02177	-0.17775
											-101.647	-206.377	-190.274	-125.406	-6.90497							-101.584	-0.20973	-0.02526			-100.679	-0.02147	-0.17699
											-101.616	-206.536	-190.583	-124.615	-7.55353							-101.553	-0.21016	-0.02497			-100.617	-0.02122	-0.17679
											-101.522	-206.311	-190.447	-124.482	-7.9473							-101.553	-0.21011	-0.02473			-100.554	-0.02102	-0.17724
											-101.584	-205.302	-189.935	-124.897	-7.9782							-101.491	-0.21033	-0.02471			-100.617	-0.021	-0.17736
											-101.678	-203.646	-189.478	-125.633	-7.82845							-101.491	-0.21078	-0.02493			-100.554	-0.02119	-0.17678
											-101.553	-202.628	-189.358	-126.406	-7.69492							-101.491	-0.21084	-0.02523			-100.523	-0.02145	-0.1765
											-101.491	-202.943	-189.475	-126.954	-7.52255							-101.428	-0.21016	-0.02537			-100.523	-0.02156	-0.17661
											-101.522	-203.523	-189.656	-126.654	-7.09021							-101.428	-0.20896	-0.02525			-100.523	-0.02146	-0.17594
											-101.491	-203.496	-189.978	-125.09	-6.3543							-101.397	-0.20787	-0.025			-100.523	-0.02125	-0.17442
											-101.459	-203.193	-190.485	-123.225	-5.79545							-101.397	-0.2071	-0.02486			-100.46	-0.02113	-0.17361
											-101.459	-203.237	-190.966	-122.032	-6.22478							-101.397	-0.20676	-0.02479			-100.46	-0.02107	-0.17429
											-101.366	-203.364	-191.082	-121.625	-7.84257							-101.397	-0.20709	-0.02467			-100.46	-0.02097	-0.17525
											-101.397	-202.392	-190.528	-121.815	-9.62283							-101.335	-0.20779	-0.02452			-100.46	-0.02084	-0.17528
											-101.397	-200.385	-189.742	-122.187	-10.2793							-101.303	-0.20803	-0.02445			-100.46	-0.02078	-0.17459
											-101.366	-199.283	-189.41	-122.422	-9.51608							-101.303	-0.20737	-0.0246			-100.367	-0.02091	-0.17404
											-101.303	-200.202	-189.425	-122.537	-8.21847							-101.272	-0.20625	-0.02485			-100.304	-0.02112	-0.17416
											-101.303	-202.176	-189.575	-122.354	-7.40651							-101.241	-0.20558	-0.02489			-100.398	-0.02116	-0.17461
											-101.241	-203.638	-189.925	-121.643	-7.06596							-101.21	-0.20594	-0.02459			-100.304	-0.0209	-0.17412
											-101.272	-203.668	-190.388	-121.146	-6.87657							-101.178	-0.20686	-0.02426			-100.336	-0.02062	-0.17195
											-101.241	-202.693	-190.495	-122.006	-7.07234							-101.178	-0.20753	-0.02424			-100.304	-0.0206	-0.16921
											-101.272	-202.024	-189.847	-123.703	-7.51697							-101.178	-0.20756	-0.02447			-100.304	-0.0208	-0.16796
											-101.178	-202.148	-188.837	-124.678	-7.44267							-101.21	-0.20707	-0.02484			-100.273	-0.02111	-0.16904
											-101.272	-202.305	-188.435	-124.624	-6.69867							-101.178	-0.20658	-0.0252			-100.242	-0.02142	-0.17135
											-101.147	-202.005	-188.925	-124.338	-5.83418							-101.178	-0.20642	-0.02538			-100.242	-0.02157	-0.17312
											-101.147	-201.79	-189.491	-124.201	-5.13376							-101.085	-0.20646	-0.02517			-100.211	-0.02139	-0.17394
											-101.21	-202.079	-189.467	-123.605	-5.17124							-101.085	-0.20646	-0.02467			-100.211	-0.02097	-0.1743
											-101.21	-202.469	-189.145	-122.173	-6.37705							-101.054	-0.2064	-0.02418			-100.18	-0.02055	-0.17389
											-101.116	-202.42	-188.761	-121.129	-7.46254							-101.116	-0.2064	-0.02398			-100.211	-0.02038	-0.17271
											-101.116	-201.798	-188.043	-121.736	-7.22304							-101.022	-0.20626	-0.02397			-100.117	-0.02037	-0.1717
											-101.085	-201.023	-187.268	-123.21	-6.54455							-101.054	-0.20574	-0.02394			-100.117	-0.02035	-0.1716
											-101.022	-200.896	-187.026	-123.968	-6.61767							-100.991	-0.20515	-0.02389			-100.117	-0.02031	-0.17237
											-101.022	-201.453	-187.173	-123.47	-7.05486							-100.991	-0.20503	-0.02406			-100.117	-0.02045	-0.17388
											-101.022	-201.52	-187.317	-122.27	-6.93031							-100.929	-0.20543	-0.02448			-100.086	-0.02081	-0.1756
											-101.022	-200.363	-187.165	-121.32	-6.51773							-100.96	-0.20584	-0.02483			-100.055	-0.02111	-0.17625
											-100.991	-198.909	-186.407	-121.101	-6.53741							-100.929	-0.20583	-0.0248			-100.055	-0.02108	-0.1752
											-101.022	-198.634	-185.529	-121.139	-6.76121							-100.898	-0.2054	-0.02444			-99.9922	-0.02077	-0.17364
											-100.96	-199.817	-185.403	-120.72	-7.07883							-100.929	-0.20502	-0.02411			-99.9922	-0.02049	-0.17319
											-100.929	-201.718	-185.789	-119.799	-7.83424							-100.898	-0.20499	-0.02422			-99.9922	-0.02059	-0.17371
											-100.898	-203.576	-185.995	-118.817	-8.73307							-100.898	-0.20464	-0.02474			-99.961	-0.02103	-0.17378
											-100.929	-204.674	-186.129	-118.11	-9.08026							-100.773	-0.20347	-0.02531			-99.9922	-0.02151	-0.17321
											-100.866	-204.725	-186.517	-118.241	-8.58202							-100.835	-0.20214	-0.02553			-99.9298	-0.0217	-0.17279
											-100.929	-204.091	-186.974	-119.752	-7.45849							-100.866	-0.20171	-0.02534			-99.8673	-0.02154	-0.17254
											-100.866	-203.125	-187.021	-122.227	-6.30138							-100.804	-0.20254	-0.025			-99.9298	-0.02125	-0.17186
											-100.804	-201.925	-186.518	-124.287	-5.70914							-100.804	-0.20406	-0.02478			-99.8673	-0.02106	-0.17066
											-100.866	-200.753	-185.974	-124.559	-5.72116							-100.773	-0.20528	-0.02471			-99.8985	-0.021	-0.16949
											-100.804	-200.166	-185.75	-122.672	-5.715							-100.773	-0.20552	-0.02465			-99.8361	-0.02095	-0.16885
											-100.773	-200.369	-185.425	-119.893	-5.45098							-100.679	-0.20482	-0.02453			-99.8049	-0.02085	-0.16905
											-100.71	-200.775	-184.791	-118.389	-5.78728							-100.804	-0.20387	-0.02443			-99.8049	-0.02077	-0.16989
											-100.773	-200.649	-184.458	-118.741	-7.26079							-100.71	-0.20302	-0.02442			-99.7737	-0.02076	-0.17035
											-100.71	-199.778	-184.928	-119.919	-8.9445							-100.648	-0.20195	-0.02452			-99.8049	-0.02084	-0.17016
											-100.71	-198.683	-185.818	-121.449	-9.67269							-100.679	-0.20061	-0.02449			-99.7425	-0.02082	-0.17031
											-100.679	-198.116	-186.39	-122.972	-9.46665							-100.679	-0.20002	-0.02419			-99.7425	-0.02056	-0.17066
											-100.679	-197.971	-186.685	-123.001	-9.04679							-100.554	-0.20064	-0.0238			-99.7425	-0.02023	-0.17004
											-100.648	-197.623	-187.213	-120.837	-8.58824							-100.617	-0.20125	-0.02358			-99.7112	-0.02004	-0.16912
											-100.648	-197.392	-187.915	-118.338	-7.98269							-100.523	-0.20087	-0.02364			-99.68	-0.02009	-0.16923
											-100.617	-197.812	-188.008	-117.853	-7.63173							-100.617	-0.20005	-0.02388			-99.7112	-0.0203	-0.16994
											-100.648	-198.421	-186.809	-119.265	-7.68944							-100.554	-0.19959	-0.02408			-99.6176	-0.02047	-0.1704
											-100.523	-198.371	-184.8	-120.433	-7.82515							-100.585	-0.19927	-0.02422			-99.68	-0.02059	-0.17089
											-100.617	-197.603	-183.242	-120.135	-8.04403							-100.492	-0.1988	-0.0243			-99.6176	-0.02066	-0.17152
											-100.585	-197.103	-182.905	-119.368	-8.20684							-100.429	-0.19878	-0.02435			-99.6488	-0.0207	-0.17151
											-100.523	-197.442	-183.549	-119.438	-7.88567							-100.523	-0.19962	-0.02441			-99.5551	-0.02075	-0.17067
											-100.523	-197.734	-184.459	-119.997	-7.49869							-100.46	-0.20083	-0.02437			-99.5864	-0.02071	-0.16976
											-100.523	-197.393	-185.017	-120.092	-7.65773							-100.429	-0.20153	-0.0241			-99.5551	-0.02049	-0.16917
											-100.492	-197.203	-185.174	-119.866	-7.88257							-100.46	-0.20125	-0.02368			-99.5239	-0.02013	-0.16903
											-100.46	-197.52	-185.291	-119.85	-7.73167							-100.429	-0.20045	-0.0234			-99.4927	-0.01989	-0.16958
											-100.398	-197.581	-185.347	-119.809	-7.44738							-100.367	-0.19982	-0.02345			-99.5239	-0.01993	-0.17046
											-100.398	-197.075	-185.176	-119.545	-7.15685							-100.304	-0.19932	-0.02379			-99.4303	-0.02022	-0.171
											-100.429	-196.638	-184.828	-119.457	-6.77777							-100.304	-0.19878	-0.02419			-99.4615	-0.02056	-0.1706
											-100.336	-196.741	-184.111	-119.754	-6.33702							-100.304	-0.19862	-0.02435			-99.3991	-0.0207	-0.16902
											-100.336	-196.998	-182.95	-120.035	-6.23402							-100.367	-0.19906	-0.02415			-99.3678	-0.02053	-0.16741
											-100.367	-196.908	-181.834	-119.856	-6.77632							-100.242	-0.19956	-0.02383			-99.3991	-0.02026	-0.16705
											-100.273	-196.424	-181.396	-119.446	-7.57631							-100.336	-0.19958	-0.02372			-99.4303	-0.02016	-0.16738
											-100.304	-195.845	-181.791	-119.474	-8.18549							-100.242	-0.19913	-0.02379			-99.3991	-0.02022	-0.16712
											-100.273	-195.822	-182.695	-119.812	-8.42404							-100.18	-0.19861	-0.02378			-99.3991	-0.02021	-0.16658
											-100.242	-196.608	-183.553	-119.654	-8.31569							-100.18	-0.19811	-0.02363			-99.2742	-0.02009	-0.16722
											-100.242	-197.536	-184.056	-118.957	-7.8691							-100.18	-0.19736	-0.02351			-99.3054	-0.01998	-0.16921
											-100.211	-198.063	-184.417	-118.483	-7.22048							-100.18	-0.19631	-0.02351			-99.2117	-0.01998	-0.17093
											-100.273	-198.338	-184.849	-118.736	-7.23005							-100.242	-0.19558	-0.0237			-99.243	-0.02015	-0.17096
											-100.211	-198.597	-185.05	-119.266	-8.18179							-100.148	-0.1961	-0.02397			-99.2117	-0.02037	-0.16982
											-100.18	-198.942	-184.636	-119.383	-9.04996							-100.18	-0.19792	-0.02408			-99.243	-0.02047	-0.16902
											-100.148	-199.357	-183.755	-119.264	-9.0901							-100.117	-0.19964	-0.02394			-99.3054	-0.02035	-0.16842
											-100.18	-199.861	-182.985	-119.593	-8.55483							-100.117	-0.19981	-0.02368			-99.1805	-0.02013	-0.16723
											-100.117	-200.552	-182.652	-120.423	-8.03114							-100.086	-0.19887	-0.02352			-99.1805	-0.01999	-0.16621
											-100.148	-201.19	-182.661	-121.08	-7.93323							-100.055	-0.19829	-0.02349			-99.1493	-0.01997	-0.1662
											-100.117	-200.953	-182.777	-121.156	-8.32459							-100.086	-0.19832	-0.02345			-99.1493	-0.01993	-0.16651
											-100.086	-199.217	-182.651	-120.842	-8.75094							-99.9922	-0.19819	-0.02343			-99.0869	-0.01992	-0.16592
											-99.9922	-196.742	-182.286	-120.441	-8.58495							-99.961	-0.19758	-0.02366			-99.0557	-0.02011	-0.16448
											-100.023	-195.256	-181.884	-119.808	-7.72354							-99.9922	-0.19695	-0.02407			-99.1181	-0.02046	-0.16378
											-99.9922	-195.562	-181.477	-118.551	-6.68723							-99.9922	-0.19692	-0.02426			-98.9932	-0.02062	-0.16482
											-100.086	-196.654	-181.336	-116.925	-6.38131							-99.9922	-0.19768	-0.02419			-99.0244	-0.02056	-0.16676
											-99.9922	-197.077	-181.61	-116.097	-6.83264							-99.961	-0.19858	-0.02411			-98.9932	-0.02049	-0.16803
											-99.9922	-196.624	-182.001	-116.643	-6.6507							-99.8673	-0.19854	-0.0241			-99.0244	-0.02049	-0.16778
											-99.9922	-196.074	-182.424	-117.436	-5.42618							-99.8985	-0.19755	-0.02413			-98.9932	-0.02051	-0.16639
											-99.9298	-195.97	-182.652	-117.338	-4.75919							-99.8049	-0.1965	-0.02408			-98.9932	-0.02047	-0.16472
											-99.9922	-196.193	-182.312	-116.476	-5.34866							-99.8049	-0.19561	-0.02392			-98.9932	-0.02033	-0.16365
											-99.961	-196.309	-181.835	-115.923	-6.17123							-99.8673	-0.19457	-0.02364			-98.9308	-0.02009	-0.16338
											-99.8673	-196.139	-181.946	-116.659	-6.67179							-99.8673	-0.19333	-0.02348			-98.8996	-0.01996	-0.16358
											-99.8673	-195.532	-182.742	-118.058	-7.11488							-99.7425	-0.19247	-0.02359			-98.8059	-0.02005	-0.16406
											-99.8049	-194.414	-183.476	-118.823	-7.4597							-99.7737	-0.19268	-0.02376			-98.8683	-0.0202	-0.16473
											-99.8049	-193.43	-183.204	-118.99	-7.3471							-99.7737	-0.19366	-0.02386			-98.9308	-0.02028	-0.16551
											-99.7737	-193.267	-182.045	-119.171	-6.88143							-99.7112	-0.19447	-0.02391			-98.8683	-0.02032	-0.16634
											-99.7737	-193.768	-180.754	-119.601	-6.38648							-99.68	-0.19491	-0.02394			-98.8059	-0.02035	-0.16689
											-99.7737	-194.227	-179.858	-120.25	-5.97831							-99.7425	-0.19529	-0.02397			-98.8683	-0.02037	-0.16674
											-99.7737	-194.034	-179.901	-120.694	-5.82819							-99.68	-0.19587	-0.02404			-98.7747	-0.02043	-0.16565
											-99.7425	-193.187	-180.541	-120.4	-6.23083							-99.7112	-0.19641	-0.02411			-98.7747	-0.02049	-0.16405
											-99.7425	-192.397	-180.611	-119.395	-7.27163							-99.6488	-0.19609	-0.02413			-98.7123	-0.02051	-0.16333
											-99.7425	-192.46	-180.114	-118.217	-8.36853							-99.6488	-0.19485	-0.024			-98.8059	-0.0204	-0.16435
											-99.6176	-193.518	-179.946	-117.331	-8.67608							-99.68	-0.19396	-0.02372			-98.7123	-0.02016	-0.16586
											-99.7112	-194.584	-180.31	-116.845	-8.39038							-99.5864	-0.19442	-0.02352			-98.7435	-0.01999	-0.16593
											-99.6488	-194.598	-180.91	-116.454	-8.267							-99.5864	-0.19547	-0.0236			-98.681	-0.02006	-0.1646
											-99.6488	-193.793	-181.738	-115.806	-8.18722							-99.5864	-0.19601	-0.02391			-98.6498	-0.02032	-0.16369
											-99.6176	-192.966	-182.412	-115.139	-7.70374							-99.5551	-0.19609	-0.02416			-98.6186	-0.02054	-0.16426
											-99.5864	-192.351	-182.243	-115.304	-7.03272							-99.5551	-0.19608	-0.02403			-98.6498	-0.02043	-0.16525
											-99.5551	-191.631	-181.487	-116.548	-6.66065							-99.5239	-0.19559	-0.02362			-98.6186	-0.02008	-0.16522
											-99.5551	-190.816	-181.19	-117.942	-6.48831							-99.5239	-0.19443	-0.02335			-98.6186	-0.01985	-0.16422
											-99.5551	-190.47	-181.76	-118.408	-6.20878							-99.5239	-0.19329	-0.0234			-98.5874	-0.01989	-0.16316
											-99.4927	-190.781	-182.603	-117.901	-5.98513							-99.4615	-0.19276	-0.02369			-98.5249	-0.02014	-0.16253
											-99.5551	-191.294	-182.93	-117.178	-5.87424							-99.4615	-0.19266	-0.02405			-98.4937	-0.02044	-0.1626
											-99.5551	-191.478	-182.583	-116.773	-5.83394							-99.3991	-0.19253	-0.02425			-98.4937	-0.02061	-0.16318
											-99.4303	-191.12	-181.786	-116.689	-6.33151							-99.4303	-0.19246	-0.02411			-98.5874	-0.02049	-0.16363
											-99.4303	-190.728	-180.724	-116.597	-7.50952							-99.4303	-0.19269	-0.02369			-98.4313	-0.02014	-0.1637
											-99.4927	-191.237	-179.784	-116.351	-8.18711							-99.4303	-0.19299	-0.02322			-98.4625	-0.01974	-0.16361
											-99.4615	-192.518	-179.467	-116.182	-7.7054							-99.4303	-0.19307	-0.02305			-98.4313	-0.01959	-0.1634
											-99.3991	-193.146	-180.144	-116.119	-7.15795							-99.3366	-0.19286	-0.02323			-98.4625	-0.01975	-0.1632
											-99.3678	-192.54	-181.463	-116.193	-7.35536							-99.2742	-0.19245	-0.02345			-98.4001	-0.01993	-0.16326
											-99.3991	-191.486	-182.282	-116.644	-7.9081							-99.3054	-0.19211	-0.02354			-98.4313	-0.02001	-0.16334
											-99.3054	-190.962	-182.136	-117.404	-8.2013							-99.2742	-0.1923	-0.02358			-98.4001	-0.02004	-0.16327
											-99.3991	-191.204	-181.539	-117.923	-8.01782							-99.2742	-0.19301	-0.02361			-98.3376	-0.02007	-0.16304
											-99.2742	-191.846	-180.814	-117.477	-7.69558							-99.1805	-0.1937	-0.02357			-98.3064	-0.02003	-0.16234
											-99.2742	-192.368	-180.176	-116.161	-7.62347							-99.1805	-0.19392	-0.02351			-98.2752	-0.01998	-0.16144
											-99.2742	-192.363	-179.8	-114.857	-7.55482							-99.1805	-0.19333	-0.02355			-98.2128	-0.02002	-0.16095
											-99.2742	-192.079	-179.541	-113.952	-7.42524							-99.1493	-0.19208	-0.02373			-98.244	-0.02017	-0.16101
											-99.243	-192.085	-179.657	-113.401	-7.67164							-99.1805	-0.1908	-0.02388			-98.2752	-0.0203	-0.16167
											-99.2117	-192.317	-180.389	-113.505	-7.87669							-99.1181	-0.19017	-0.0239			-98.244	-0.02032	-0.16238
											-99.1805	-192.367	-180.955	-114.363	-7.5209							-99.1181	-0.19049	-0.02387			-98.2128	-0.02029	-0.16205
											-99.1493	-192.415	-180.554	-115.566	-7.43813							-99.0869	-0.1912	-0.02373			-98.2128	-0.02017	-0.16082
											-99.1493	-193.056	-179.464	-116.432	-8.19462							-99.0869	-0.19148	-0.02349			-98.1503	-0.01997	-0.15993
											-99.0869	-193.863	-178.542	-116.005	-8.71384							-99.0869	-0.19119	-0.02328			-98.2128	-0.01979	-0.15994
											-99.1493	-193.772	-178.234	-114.15	-8.39622							-99.0557	-0.19047	-0.02315			-98.2128	-0.01968	-0.16047
											-99.1493	-192.831	-178.57	-112.633	-7.93282							-99.0244	-0.18959	-0.02308			-98.1503	-0.01962	-0.16095
											-99.1181	-191.697	-179.177	-113.087	-7.66572							-99.0244	-0.18908	-0.02317			-98.0879	-0.01969	-0.16104
											-99.0244	-190.706	-179.213	-114.678	-7.32139							-98.9932	-0.189	-0.02341			-98.1191	-0.0199	-0.16039
											-99.0869	-189.775	-178.431	-115.53	-6.79485							-98.9932	-0.1888	-0.02372			-98.0879	-0.02016	-0.15914
											-98.962	-188.776	-177.602	-115.056	-6.3904							-98.9932	-0.18838	-0.02401			-97.9942	-0.02041	-0.15816
											-99.0244	-188.141	-177.158	-114.163	-6.69188							-98.962	-0.18844	-0.02413			-98.0567	-0.02051	-0.15841
											-98.9932	-188.598	-177.02	-113.973	-7.588							-99.0244	-0.18908	-0.024			-97.9942	-0.0204	-0.15955
											-99.0244	-190.047	-177.308	-114.682	-8.05398							-98.9308	-0.18963	-0.0237			-97.9318	-0.02015	-0.16032
											-98.9308	-191.182	-177.943	-115.505	-7.45848							-98.8683	-0.18984	-0.0233			-98.0254	-0.01981	-0.16011
											-98.9308	-191.136	-178.635	-115.515	-6.12656							-98.8683	-0.18993	-0.02292			-97.9942	-0.01948	-0.15945
											-98.962	-190.217	-179.39	-114.617	-5.05178							-98.8059	-0.19005	-0.02272			-97.9318	-0.01931	-0.15906
											-98.8996	-188.915	-180.135	-113.758	-4.90652							-98.8371	-0.19023	-0.02273			-98.0254	-0.01932	-0.15881
											-98.9308	-187.664	-180.089	-113.699	-5.20806							-98.8683	-0.19023	-0.0229			-97.9006	-0.01947	-0.15836
											-98.8996	-187.055	-178.968	-114.141	-5.31567							-98.8996	-0.18982	-0.02313			-97.8694	-0.01966	-0.1578
											-98.8683	-187.366	-177.563	-114.51	-5.29648							-98.7747	-0.18927	-0.02334			-97.8694	-0.01984	-0.15719
											-98.8683	-188.512	-176.909	-114.733	-5.46358							-98.681	-0.18885	-0.02345			-97.9006	-0.01993	-0.15689
											-98.8371	-189.95	-177.362	-114.994	-5.98876							-98.8059	-0.18875	-0.02345			-97.8694	-0.01993	-0.15734
											-98.7747	-190.474	-177.954	-115.288	-6.74267							-98.7123	-0.18898	-0.02339			-97.9006	-0.01988	-0.15827
											-98.7123	-189.496	-177.768	-115.694	-7.0756							-98.7435	-0.18908	-0.02325			-97.8069	-0.01976	-0.1591
											-98.8059	-187.739	-177.044	-116.379	-6.61751							-98.681	-0.18908	-0.02309			-97.7757	-0.01963	-0.15973
											-98.7123	-186.514	-176.343	-116.748	-5.89594							-98.7123	-0.18953	-0.02309			-97.7757	-0.01963	-0.16031
											-98.681	-186.74	-176.207	-115.767	-5.44884							-98.681	-0.19033	-0.02318			-97.7445	-0.0197	-0.16057
											-98.7123	-187.986	-176.787	-113.528	-5.55627							-98.5874	-0.19089	-0.02314			-97.7445	-0.01967	-0.15982
											-98.6186	-189.157	-177.813	-111.312	-6.17694							-98.6186	-0.19073	-0.02301			-97.7445	-0.01956	-0.15807
											-98.6498	-189.696	-178.981	-110.212	-6.90913							-98.7123	-0.19009	-0.02299			-97.7133	-0.01954	-0.15623
											-98.6498	-189.455	-179.583	-110.386	-7.51839							-98.6186	-0.18956	-0.02312			-97.7133	-0.01965	-0.15521
											-98.681	-188.903	-179	-111.548	-7.80062							-98.5249	-0.18911	-0.02337			-97.6508	-0.01986	-0.15526
											-98.5874	-188.884	-177.567	-113.078	-7.71652							-98.5562	-0.18842	-0.02349			-97.6821	-0.01997	-0.15585
											-98.5249	-189.244	-176.293	-113.985	-7.67744							-98.5249	-0.18751	-0.02332			-97.6196	-0.01982	-0.15656
											-98.5249	-188.915	-176.268	-114.107	-7.69037							-98.5249	-0.18664	-0.02312			-97.6196	-0.01965	-0.15714
											-98.5249	-187.285	-177.618	-114.331	-7.6069							-98.5249	-0.18606	-0.02309			-97.5884	-0.01963	-0.15733
											-98.5249	-184.894	-178.746	-114.904	-7.66936							-98.4625	-0.18597	-0.0231			-97.526	-0.01964	-0.15729
											-98.4625	-183.051	-178.279	-115.284	-7.56819							-98.4937	-0.18669	-0.0231			-97.526	-0.01964	-0.15708
											-98.4625	-182.8	-177.029	-115.293	-6.80172							-98.4313	-0.18785	-0.02309			-97.4947	-0.01963	-0.1568
											-98.4625	-183.958	-176.217	-114.971	-5.97684							-98.4313	-0.18842	-0.02304			-97.5884	-0.01958	-0.15689
											-98.4625	-185.533	-175.937	-114.221	-5.82378							-98.4001	-0.18802	-0.02305			-97.526	-0.01959	-0.15733
											-98.4313	-186.805	-176.018	-113.409	-5.95158							-98.4313	-0.1871	-0.02318			-97.4947	-0.0197	-0.15761
											-98.4313	-187.354	-176.274	-113.093	-5.64544							-98.4313	-0.186	-0.02333			-97.526	-0.01983	-0.15738
											-98.4313	-187.146	-176.458	-113.043	-5.02036							-98.3689	-0.1847	-0.02334			-97.4947	-0.01984	-0.15667
											-98.3689	-186.903	-176.642	-112.866	-4.72433							-98.4001	-0.18315	-0.02313			-97.4635	-0.01966	-0.15607
											-98.3689	-187.097	-176.702	-112.766	-4.86528							-98.3689	-0.18163	-0.02292			-97.4323	-0.01948	-0.15589
											-98.3376	-187.039	-176.353	-113.206	-5.02058							-98.2752	-0.18079	-0.02297			-97.4323	-0.01952	-0.15575
											-98.3064	-186.057	-175.909	-114.023	-5.08767							-98.244	-0.18079	-0.02316			-97.4011	-0.01969	-0.15519
											-98.3376	-184.916	-175.684	-114.239	-5.22731							-98.3064	-0.1809	-0.02318			-97.3074	-0.0197	-0.15447
											-98.244	-184.79	-175.52	-113.637	-5.27269							-98.1815	-0.18078	-0.023			-97.4011	-0.01955	-0.15381
											-98.2752	-185.547	-175.42	-113.003	-5.39198							-98.244	-0.18056	-0.02285			-97.3386	-0.01942	-0.15311
											-98.3064	-185.97	-175.047	-112.492	-6.07882							-98.1503	-0.18031	-0.02289			-97.3074	-0.01946	-0.15234
											-98.2752	-185.345	-173.944	-111.754	-6.89469							-98.2128	-0.18024	-0.02309			-97.3074	-0.01963	-0.15181
											-98.244	-184.476	-172.388	-111.129	-6.90124							-98.1815	-0.18032	-0.02327			-97.245	-0.01978	-0.1519
											-98.1815	-184.566	-171.246	-110.777	-5.89438							-98.1503	-0.18034	-0.02325			-97.3074	-0.01976	-0.15244
											-98.2128	-185.434	-171.63	-110.302	-4.6315							-98.1503	-0.18054	-0.02307			-97.245	-0.01961	-0.153
											-98.0879	-186.136	-173.572	-109.886	-4.18915							-98.1191	-0.18124	-0.02278			-97.245	-0.01936	-0.15333
											-98.1503	-186.168	-175.645	-110.002	-4.66446							-98.1503	-0.18223	-0.02255			-97.2138	-0.01917	-0.15326
											-98.1815	-185.222	-176.619	-110.644	-5.20511							-98.0879	-0.18324	-0.02252			-97.1826	-0.01914	-0.15314
											-98.1503	-183.676	-176.487	-111.571	-5.79975							-98.0879	-0.18455	-0.02261			-97.1201	-0.01922	-0.15335
											-98.1503	-182.582	-175.69	-112.457	-6.94025							-97.9942	-0.18595	-0.02268			-97.1513	-0.01928	-0.15388
											-98.1191	-182.355	-174.291	-113.066	-8.1786							-98.0879	-0.18654	-0.02269			-97.2138	-0.01929	-0.15432
											-98.0567	-182.718	-172.893	-113.512	-8.54209							-97.963	-0.18534	-0.02257			-97.1826	-0.01918	-0.15416
											-98.1191	-183.453	-172.723	-113.655	-7.72549							-98.0567	-0.18253	-0.02236			-97.1201	-0.01901	-0.15334
											-97.9942	-184.142	-173.792	-113.26	-6.4256							-97.9942	-0.17989	-0.02216			-97.0577	-0.01884	-0.15247
											-98.0254	-184.193	-174.686	-112.632	-5.62205							-98.0567	-0.17915	-0.02218			-97.1513	-0.01885	-0.15264
											-98.1191	-183.705	-174.697	-112.353	-5.52784							-97.9942	-0.18013	-0.02249			-96.9952	-0.01912	-0.15413
											-97.9942	-183.351	-174.74	-112.615	-5.6223							-97.963	-0.18123	-0.02291			-97.0577	-0.01947	-0.15573
											-97.9318	-183.437	-175.342	-112.727	-5.67822							-97.8069	-0.18159	-0.02305			-96.9952	-0.01959	-0.15638
											-97.9318	-183.493	-175.53	-112.021	-5.92676							-97.8694	-0.18142	-0.02278			-96.964	-0.01936	-0.15612
											-97.963	-183.017	-174.813	-111.326	-5.96425							-97.8694	-0.18079	-0.02227			-96.9328	-0.01893	-0.15582
											-97.8694	-182.274	-173.958	-111.571	-5.29612							-97.8694	-0.17989	-0.02184			-96.964	-0.01856	-0.15603
											-97.8694	-181.919	-173.73	-112.036	-4.37918							-97.8069	-0.17945	-0.02168			-96.964	-0.01843	-0.15626
											-97.9006	-182.203	-174.172	-112.16	-3.85973							-97.8381	-0.17946	-0.02173			-96.9016	-0.01847	-0.15573
											-97.8694	-182.831	-174.554	-112.4	-3.9041							-97.8069	-0.17946	-0.02187			-96.8704	-0.01859	-0.15422
											-97.8069	-183.353	-174.302	-112.501	-4.37982							-97.7757	-0.17964	-0.02205			-96.8079	-0.01874	-0.15222
											-97.7445	-183.52	-173.78	-111.876	-5.00807							-97.8069	-0.18015	-0.02226			-96.8704	-0.01892	-0.15053
											-97.8069	-183.44	-173.349	-110.901	-5.73518							-97.7133	-0.18043	-0.02232			-96.8392	-0.01897	-0.14957
											-97.7445	-183.275	-173.118	-110.055	-6.64858							-97.6821	-0.18002	-0.02208			-96.7767	-0.01877	-0.1494
											-97.8069	-183.019	-173.221	-109.352	-7.5056							-97.7445	-0.17924	-0.02181			-96.7767	-0.01854	-0.14986
											-97.7757	-182.776	-173.469	-109.127	-7.85776							-97.7133	-0.17869	-0.02187			-96.8079	-0.01859	-0.15068
											-97.7133	-182.674	-173.356	-109.616	-7.469							-97.6508	-0.17841	-0.02222			-96.7767	-0.01889	-0.15158
											-97.7133	-182.34	-172.585	-110.419	-6.65088							-97.6508	-0.17806	-0.02241			-96.7767	-0.01905	-0.15217
											-97.6821	-181.732	-171.352	-111.02	-6.04761							-97.6821	-0.17767	-0.02224			-96.7143	-0.0189	-0.15197
											-97.6821	-181.549	-170.071	-111.169	-5.9255							-97.6508	-0.17786	-0.02189			-96.7455	-0.01861	-0.15099
											-97.6196	-181.556	-169.201	-110.921	-5.97785							-97.5884	-0.17878	-0.02156			-96.7143	-0.01833	-0.14985
											-97.6508	-180.824	-169.153	-110.489	-5.84802							-97.5884	-0.17981	-0.02135			-96.7143	-0.01815	-0.14931
											-97.5884	-179.955	-169.874	-109.959	-5.71107							-97.5884	-0.18053	-0.02136			-96.7143	-0.01816	-0.1497
											-97.5884	-180.228	-170.659	-109.586	-5.8676							-97.526	-0.1808	-0.02158			-96.6518	-0.01834	-0.15047
											-97.526	-181.407	-170.982	-109.506	-5.7624							-97.4947	-0.18065	-0.02189			-96.5894	-0.01861	-0.15044
											-97.4947	-182.157	-171.228	-109.622	-4.70321							-97.4947	-0.18005	-0.02214			-96.6206	-0.01882	-0.14913
											-97.5572	-181.76	-171.811	-109.807	-3.2695							-97.526	-0.17908	-0.02221			-96.5582	-0.01888	-0.14761
											-97.526	-180.619	-172.435	-109.743	-2.91448							-97.4947	-0.1779	-0.02204			-96.5582	-0.01873	-0.1472
											-97.4947	-179.347	-172.666	-109.116	-4.28815							-97.4635	-0.17704	-0.02174			-96.5582	-0.01848	-0.14762
											-97.4323	-178.471	-172.64	-108.372	-6.25634							-97.4635	-0.17683	-0.02153			-96.5582	-0.0183	-0.14788
											-97.4947	-178.278	-172.503	-108.142	-7.39996							-97.4011	-0.17721	-0.02159			-96.527	-0.01835	-0.14771
											-97.4947	-178.394	-172.013	-108.154	-7.45782							-97.3699	-0.17802	-0.02189			-96.4958	-0.01861	-0.14761
											-97.4635	-178.485	-171.433	-107.795	-6.76034							-97.3699	-0.17851	-0.02211			-96.4645	-0.01879	-0.14823
											-97.4323	-178.837	-171.181	-107.318	-5.88352							-97.4011	-0.17801	-0.02205			-96.4333	-0.01874	-0.14931
											-97.4323	-179.617	-171.239	-107.657	-5.82349							-97.3386	-0.1768	-0.02186			-96.4645	-0.01858	-0.14951
											-97.3699	-180.417	-171.636	-108.985	-7.07437							-97.3699	-0.17554	-0.02176			-96.4021	-0.0185	-0.1484
											-97.3074	-180.912	-172.025	-110.251	-8.44637							-97.2762	-0.1748	-0.02173			-96.4958	-0.01847	-0.14731
											-97.3386	-181.114	-171.86	-110.649	-8.45226							-97.245	-0.17455	-0.02165			-96.3709	-0.0184	-0.1474
											-97.2762	-181.156	-171.308	-110.535	-7.2754							-97.2762	-0.17437	-0.02154			-96.3709	-0.01831	-0.14816
											-97.2762	-181.067	-170.836	-110.201	-6.09437							-97.3074	-0.17411	-0.02152			-96.4021	-0.01829	-0.14831
											-97.245	-180.874	-170.63	-109.855	-5.43384							-97.1826	-0.17387	-0.02157			-96.3084	-0.01833	-0.14765
											-97.245	-180.791	-170.249	-110.045	-5.16137							-97.2138	-0.17388	-0.02173			-96.3084	-0.01847	-0.14771
											-97.2138	-180.771	-169.459	-110.32	-5.11447							-97.2138	-0.17424	-0.022			-96.3084	-0.0187	-0.14923
											-97.2138	-180.384	-169.135	-110.07	-5.261							-97.1513	-0.1745	-0.02222			-96.2772	-0.01889	-0.15067
											-97.245	-179.544	-169.982	-109.781	-5.73197							-97.1513	-0.1741	-0.0223			-96.3084	-0.01896	-0.15068
											-97.2138	-178.954	-171.326	-109.645	-6.44475							-97.1201	-0.17307	-0.02224			-96.1836	-0.0189	-0.14983
											-97.1513	-179.269	-171.872	-109.316	-6.75394							-97.1201	-0.17202	-0.02199			-96.2772	-0.01869	-0.14904
											-97.1513	-180.495	-171.32	-109.031	-6.23262							-97.0889	-0.1715	-0.02163			-96.1524	-0.01839	-0.14828
											-97.1201	-181.929	-170.325	-109.292	-5.48471							-97.0889	-0.17179	-0.02142			-96.2148	-0.01821	-0.14722
											-97.0889	-182.656	-169.258	-109.922	-5.33446							-97.0889	-0.17304	-0.02142			-96.1836	-0.01821	-0.14597
											-97.1826	-182.14	-168.531	-110.342	-5.94804							-97.0577	-0.17498	-0.02144			-96.1524	-0.01822	-0.14491
											-97.0889	-180.19	-168.71	-110.441	-6.89811							-97.0577	-0.17628	-0.02137			-96.1211	-0.01816	-0.14464
											-97.0889	-177.379	-169.393	-110.581	-7.64658							-97.0265	-0.17587	-0.02121			-96.1524	-0.01803	-0.14523
											-96.9952	-175.174	-169.566	-110.739	-8.09701							-96.9952	-0.17448	-0.02108			-96.1211	-0.01792	-0.14582
											-97.0577	-174.434	-169.018	-110.43	-8.2369							-97.0265	-0.17357	-0.02105			-96.0899	-0.01789	-0.14587
											-97.0577	-174.564	-168.66	-109.622	-7.79323							-96.964	-0.17334	-0.02118			-96.0587	-0.018	-0.14589
											-96.9952	-174.929	-169.247	-108.914	-7.11924							-96.9328	-0.17315	-0.02131			-96.0275	-0.01811	-0.14652
											-97.0265	-175.514	-170.192	-108.77	-6.83903							-96.964	-0.17267	-0.02126			-95.9963	-0.01807	-0.14714
											-96.8704	-176.437	-170.616	-108.822	-6.87028							-96.8704	-0.17206	-0.02113			-95.965	-0.01796	-0.14672
											-96.9328	-177.903	-170.422	-108.214	-6.845							-96.9016	-0.1717	-0.02101			-95.9963	-0.01786	-0.14547
											-96.8704	-179.644	-169.477	-106.904	-6.67557							-96.8079	-0.17167	-0.0209			-96.0275	-0.01777	-0.14475
											-96.9328	-180.597	-167.825	-105.996	-6.54701							-96.9016	-0.17203	-0.02095			-95.965	-0.01781	-0.14553
											-96.9016	-179.994	-166.5	-106.02	-6.74971							-96.8704	-0.17271	-0.02116			-95.9338	-0.01799	-0.14722
											-96.9328	-178.32	-166.537	-106.459	-6.88751							-96.8704	-0.17319	-0.02135			-95.965	-0.01815	-0.14864
											-96.8392	-177.002	-167.485	-106.919	-6.33077							-96.8079	-0.17323	-0.02139			-95.9026	-0.01818	-0.14902
											-96.8079	-176.819	-168.009	-107.345	-5.55471							-96.8079	-0.17287	-0.02127			-95.8402	-0.01808	-0.14801
											-96.8079	-177.247	-167.419	-107.572	-5.15545							-96.7455	-0.1723	-0.0211			-95.9026	-0.01794	-0.1459
											-96.8079	-177.232	-166.179	-107.18	-4.59291							-96.7143	-0.17165	-0.02102			-95.8714	-0.01787	-0.14383
											-96.7143	-176.059	-165.254	-106.28	-3.59552							-96.8079	-0.17083	-0.02108			-95.809	-0.01792	-0.14268
											-96.8079	-174.196	-164.946	-105.825	-3.32398							-96.7767	-0.17015	-0.02116			-95.809	-0.01799	-0.1424
											-96.7143	-172.771	-165.445	-106.718	-4.51996							-96.6831	-0.1701	-0.02113			-95.7465	-0.01796	-0.14244
											-96.7143	-172.025	-166.943	-108.554	-6.04988							-96.7143	-0.17035	-0.02093			-95.7465	-0.01779	-0.14248
											-96.7455	-171.729	-168.325	-109.752	-6.66375							-96.6206	-0.17032	-0.02066			-95.809	-0.01756	-0.1428
											-96.6831	-172.307	-168.314	-109.744	-6.50788							-96.6518	-0.17039	-0.02056			-95.809	-0.01748	-0.14346
											-96.6518	-173.951	-167.48	-109.415	-6.17187							-96.5894	-0.17077	-0.0207			-95.7465	-0.0176	-0.14378
											-96.6831	-175.774	-167.386	-109.121	-5.90189							-96.5582	-0.1709	-0.02102			-95.6841	-0.01787	-0.14338
											-96.6206	-176.662	-168.439	-108.673	-5.83526							-96.6206	-0.17055	-0.0213			-95.6529	-0.01811	-0.14319
											-96.5582	-176.297	-169.232	-108.395	-6.18469							-96.5894	-0.16999	-0.02129			-95.7153	-0.0181	-0.14364
											-96.5894	-175.33	-168.465	-108.467	-6.93587							-96.5582	-0.16897	-0.02104			-95.6216	-0.01788	-0.14369
											-96.5894	-174.601	-166.966	-107.98	-7.4976							-96.4958	-0.16733	-0.02086			-95.6216	-0.01773	-0.14258
											-96.5582	-174.061	-166.216	-106.62	-7.25239							-96.527	-0.16591	-0.02081			-95.6529	-0.01769	-0.14105
											-96.5894	-173.281	-166.205	-105.637	-6.48516							-96.4333	-0.16548	-0.02073			-95.5904	-0.01762	-0.13986
											-96.4958	-172.872	-166.067	-105.812	-6.12169							-96.4958	-0.16581	-0.0206			-95.528	-0.01751	-0.13922
											-96.527	-173.666	-165.655	-106.595	-6.64884							-96.4958	-0.1663	-0.0206			-95.5904	-0.01751	-0.13953
											-96.527	-175.129	-165.607	-106.981	-7.43378							-96.4021	-0.16657	-0.02077			-95.5904	-0.01765	-0.14132
											-96.4958	-175.972	-166.482	-106.321	-7.60026							-96.4333	-0.16657	-0.02097			-95.4968	-0.01782	-0.14391
											-96.4645	-175.55	-168.069	-104.992	-6.74							-96.4333	-0.16662	-0.0211			-95.528	-0.01794	-0.14554
											-96.4333	-174.451	-169.408	-104.317	-5.24901							-96.3709	-0.16708	-0.02103			-95.528	-0.01788	-0.14522
											-96.4645	-173.273	-169.427	-104.863	-4.28589							-96.3397	-0.16799	-0.02077			-95.4655	-0.01765	-0.14362
											-96.3709	-171.706	-167.85	-105.728	-4.29476							-96.3084	-0.16898	-0.02048			-95.4343	-0.01741	-0.14204
											-96.3709	-170.151	-165.546	-106.31	-4.57422							-96.3709	-0.16949	-0.02029			-95.4343	-0.01725	-0.14111
											-96.3709	-170.009	-163.959	-106.826	-4.6829							-96.3709	-0.16921	-0.02014			-95.4655	-0.01712	-0.1406
											-96.3084	-171.777	-163.634	-107.025	-4.74771							-96.2772	-0.16825	-0.02011			-95.4655	-0.01709	-0.14041
											-96.3397	-174.478	-163.999	-106.603	-4.8361							-96.2772	-0.16744	-0.02027			-95.4031	-0.01723	-0.14066
											-96.2772	-176.395	-164.701	-106.102	-4.93444							-96.3084	-0.16714	-0.02055			-95.3719	-0.01747	-0.14092
											-96.3397	-176.473	-165.751	-105.967	-5.31299							-96.3084	-0.16673	-0.02075			-95.3407	-0.01764	-0.14091
											-96.2772	-175.591	-166.451	-105.915	-6.0457							-96.1836	-0.1662	-0.02077			-95.3095	-0.01765	-0.14128
											-96.246	-174.969	-166.008	-105.354	-6.30638							-96.2148	-0.16607	-0.02064			-95.3095	-0.01754	-0.14238
											-96.246	-174.471	-164.925	-104.122	-5.57766							-96.1836	-0.16609	-0.02048			-95.2782	-0.01741	-0.14354
											-96.2148	-173.637	-164.128	-103.421	-4.72717							-96.1836	-0.1656	-0.02045			-95.247	-0.01738	-0.14378
											-96.2148	-172.788	-164.026	-104.547	-4.72229							-96.1836	-0.16477	-0.02048			-95.247	-0.01741	-0.14286
											-96.1836	-172.146	-164.777	-106.961	-5.43733							-96.1836	-0.16449	-0.02045			-95.3095	-0.01738	-0.14124
											-96.1211	-171.213	-165.926	-108.957	-6.29627							-96.0899	-0.1648	-0.02032			-95.2158	-0.01727	-0.13939
											-96.1524	-170.021	-166.347	-109.592	-6.59113							-96.0587	-0.16504	-0.02021			-95.1846	-0.01718	-0.13791
											-96.1524	-169.329	-165.821	-109.224	-5.86711							-96.0899	-0.16545	-0.02027			-95.1222	-0.01723	-0.13769
											-96.1836	-169.13	-165.286	-108.43	-4.98228							-96.0587	-0.16637	-0.02042			-95.0909	-0.01736	-0.13881
											-96.0899	-168.821	-164.721	-107.258	-5.05859							-96.0275	-0.16682	-0.02052			-95.1534	-0.01744	-0.14027
											-96.0899	-168.465	-163.724	-105.908	-5.79483							-96.0275	-0.16611	-0.02054			-95.0909	-0.01746	-0.14105
											-96.0587	-168.647	-163.227	-104.933	-6.25309							-95.9963	-0.16491	-0.02054			-95.1222	-0.01746	-0.14087
											-96.1211	-169.394	-163.609	-104.509	-6.16319							-95.9963	-0.16398	-0.02053			-95.0909	-0.01745	-0.14012
											-96.0587	-169.941	-163.661	-104.53	-5.95086							-95.8714	-0.16375	-0.02044			-95.1222	-0.01737	-0.13967
											-96.0275	-169.93	-162.97	-104.766	-6.15652							-95.9963	-0.16424	-0.02018			-95.0597	-0.01715	-0.13973
											-95.965	-169.764	-162.658	-104.871	-6.71456							-95.9026	-0.16475	-0.01989			-95.0285	-0.01691	-0.13968
											-96.0275	-169.736	-163.674	-105.01	-6.91318							-95.8402	-0.16454	-0.01975			-94.9973	-0.01679	-0.13971
											-95.8714	-169.696	-165.355	-105.674	-6.34611							-95.9026	-0.1639	-0.01977			-95.0285	-0.0168	-0.14061
											-95.9338	-169.35	-166.129	-106.538	-5.47817							-95.8714	-0.16359	-0.01986			-95.0285	-0.01688	-0.14207
											-95.9026	-168.754	-165.31	-106.667	-5.02966							-95.8714	-0.16376	-0.01989			-94.9661	-0.01691	-0.14264
											-95.8714	-168.248	-163.929	-105.899	-5.05293							-95.8402	-0.16405	-0.01984			-94.9661	-0.01686	-0.14158
											-95.9026	-168.112	-163.597	-104.997	-5.09315							-95.9026	-0.16409	-0.01976			-94.9036	-0.0168	-0.13982
											-95.9026	-168.77	-164.33	-104.672	-5.19197							-95.7465	-0.16392	-0.01976			-94.8724	-0.0168	-0.13856
											-95.809	-170.339	-164.621	-105.056	-5.69578							-95.7777	-0.16367	-0.0199			-94.8412	-0.01692	-0.13766
											-95.7777	-171.805	-163.222	-105.754	-6.34467							-95.7777	-0.16344	-0.02007			-94.81	-0.01706	-0.13659
											-95.7465	-172.021	-160.672	-106.184	-6.83667							-95.7465	-0.16331	-0.02019			-94.8724	-0.01716	-0.13596
											-95.809	-171.238	-159.142	-106.091	-7.18028							-95.7777	-0.1632	-0.02021			-94.9036	-0.01718	-0.13601
											-95.7777	-170.279	-159.62	-105.516	-7.2927							-95.7465	-0.16318	-0.02007			-94.7475	-0.01706	-0.13593
											-95.7777	-169.518	-160.668	-104.593	-7.15137							-95.7465	-0.1633	-0.01984			-94.7787	-0.01686	-0.13562
											-95.7465	-169.315	-161.063	-103.722	-6.97435							-95.6841	-0.16339	-0.0197			-94.7787	-0.01675	-0.13592
											-95.6841	-169.631	-161.235	-103.227	-6.7735							-95.6216	-0.16334	-0.0199			-94.81	-0.01692	-0.13728
											-95.6841	-169.752	-161.783	-103.101	-6.20504							-95.5904	-0.16327	-0.02026			-94.7475	-0.01722	-0.13898
											-95.6529	-169.197	-162.62	-103.511	-5.25153							-95.6529	-0.16301	-0.02043			-94.7475	-0.01737	-0.13971
											-95.6216	-168.288	-163.403	-104.62	-4.69642							-95.6216	-0.16226	-0.02036			-94.7475	-0.01731	-0.13903
											-95.6529	-167.781	-163.984	-105.76	-5.16464							-95.5904	-0.16159	-0.0202			-94.7163	-0.01717	-0.13789
											-95.6529	-168.212	-164.306	-106.159	-6.20191							-95.5592	-0.1617	-0.02018			-94.6539	-0.01715	-0.13708
											-95.6216	-169.076	-164.064	-106.055	-6.77778							-95.5904	-0.1621	-0.02027			-94.6851	-0.01723	-0.13606
											-95.6216	-169.286	-163.257	-105.656	-6.16722							-95.4968	-0.16167	-0.02026			-94.6539	-0.01722	-0.13403
											-95.5904	-168.649	-162.47	-104.805	-4.69083							-95.528	-0.16049	-0.02017			-94.6227	-0.01714	-0.13183
											-95.5904	-167.867	-161.899	-103.9	-3.58184							-95.4655	-0.15949	-0.02017			-94.5914	-0.01714	-0.13138
											-95.528	-167.73	-161.328	-103.628	-3.74467							-95.528	-0.15918	-0.02025			-94.5602	-0.01721	-0.13308
											-95.528	-168.244	-161.078	-104.079	-4.83264							-95.4968	-0.15957	-0.02024			-94.529	-0.0172	-0.13541
											-95.528	-168.52	-161.164	-104.679	-5.49343							-95.4968	-0.16061	-0.02008			-94.5914	-0.01707	-0.13709
											-95.4655	-168.112	-160.769	-104.879	-5.23936							-95.4655	-0.16168	-0.01996			-94.4666	-0.01697	-0.13768
											-95.4655	-167.609	-159.82	-104.385	-5.09662							-95.4031	-0.16199	-0.0199			-94.529	-0.01692	-0.137
											-95.4655	-167.64	-159.424	-103.315	-5.56919							-95.4655	-0.16132	-0.01983			-94.5914	-0.01686	-0.13545
											-95.4031	-168.148	-159.852	-102.424	-6.12541							-95.3407	-0.16002	-0.01983			-94.529	-0.01686	-0.13392
											-95.3095	-168.562	-160.119	-102.437	-6.7094							-95.3407	-0.15895	-0.01995			-94.4041	-0.01696	-0.13334
											-95.4655	-168.419	-159.638	-103.217	-7.68271							-95.3407	-0.15889	-0.02006			-94.4041	-0.01705	-0.13404
											-95.3719	-168.125	-158.732	-104.024	-8.57166							-95.2782	-0.15974	-0.02005			-94.4041	-0.01704	-0.13517
											-95.3407	-168.371	-157.934	-104.276	-8.55705							-95.3407	-0.16048	-0.01994			-94.4041	-0.01695	-0.13536
											-95.3719	-168.903	-157.609	-103.839	-7.69366							-95.2782	-0.15998	-0.01978			-94.3417	-0.01681	-0.13473
											-95.3719	-168.859	-158.05	-102.902	-6.75765							-95.247	-0.15845	-0.01967			-94.3729	-0.01672	-0.13435
											-95.2782	-167.949	-159.104	-101.921	-6.44402							-95.2158	-0.1574	-0.01973			-94.3105	-0.01677	-0.13431
											-95.3095	-166.447	-159.975	-101.476	-6.5529							-95.2782	-0.15743	-0.01992			-94.2793	-0.01693	-0.1342
											-95.247	-164.892	-159.991	-101.817	-6.42288							-95.2158	-0.15833	-0.02003			-94.2793	-0.01703	-0.13416
											-95.2782	-164.36	-159.302	-102.486	-6.076							-95.2158	-0.15943	-0.01996			-94.2793	-0.01697	-0.13445
											-95.1846	-165.743	-158.845	-103.127	-5.94136							-95.1846	-0.15952	-0.01991			-94.2793	-0.01692	-0.13484
											-95.2158	-168.174	-159.277	-103.839	-6.12036							-95.1222	-0.15862	-0.01994			-94.2168	-0.01695	-0.13511
											-95.1846	-169.455	-160.015	-104.279	-6.55922							-95.1534	-0.15785	-0.01988			-94.2793	-0.0169	-0.13527
											-95.1534	-168.643	-159.961	-104.115	-7.09237							-95.0909	-0.15735	-0.01974			-94.2793	-0.01678	-0.13514
											-95.2158	-167.024	-159.206	-103.768	-7.34039							-95.1222	-0.15665	-0.01971			-94.2168	-0.01675	-0.13475
											-95.1222	-165.972	-158.767	-103.629	-7.08826							-95.0909	-0.15593	-0.01987			-94.2168	-0.01689	-0.13462
											-95.1222	-165.493	-158.814	-103.569	-6.59487							-95.1222	-0.15592	-0.02012			-94.2168	-0.0171	-0.13467
											-95.0909	-165.362	-158.81	-103.551	-6.12786							-95.0909	-0.15677	-0.0203			-94.1544	-0.01726	-0.13431
											-95.1534	-165.634	-158.572	-103.829	-5.64296							-95.0285	-0.1574	-0.02029			-94.1544	-0.01725	-0.1333
											-95.0909	-165.735	-158.326	-104.308	-5.20452							-94.9661	-0.15686	-0.02018			-94.1232	-0.01715	-0.1321
											-94.9973	-165.272	-158.325	-104.307	-5.07689							-95.0285	-0.15562	-0.02006			-94.1232	-0.01705	-0.13137
											-95.0909	-164.502	-158.59	-103.316	-5.271							-94.9973	-0.15483	-0.02			-94.1232	-0.017	-0.13177
											-94.9348	-163.602	-159.096	-101.977	-5.58526							-94.9661	-0.15466	-0.01997			-94.1232	-0.01697	-0.13334
											-94.9973	-163.147	-159.763	-101.519	-5.74258							-94.9348	-0.15426	-0.0199			-93.9983	-0.01692	-0.13485
											-94.9973	-163.659	-160.417	-102.035	-5.6523							-94.9036	-0.15362	-0.01973			-94.0295	-0.01677	-0.13492
											-95.0285	-164.597	-160.919	-102.48	-5.60559							-94.9036	-0.15338	-0.01956			-94.0295	-0.01663	-0.13365
											-94.9348	-165.124	-160.796	-102.115	-5.72992							-94.8724	-0.1535	-0.01958			-94.0295	-0.01664	-0.13292
											-94.9348	-165.032	-159.911	-101.179	-5.60804							-94.9036	-0.15327	-0.01985			-93.9671	-0.01687	-0.13341
											-94.9348	-164.764	-159.007	-100.52	-5.01476							-94.9036	-0.15233	-0.02013			-93.9359	-0.01711	-0.13365
											-94.9036	-164.928	-158.478	-100.62	-4.93826							-94.8724	-0.15158	-0.02011			-93.9359	-0.01709	-0.13276
											-94.8724	-165.9	-157.799	-101.209	-6.0467							-94.81	-0.15205	-0.01994			-93.9359	-0.01695	-0.13181
											-94.8412	-167.055	-156.635	-102.226	-7.32651							-94.7787	-0.15318	-0.01985			-93.8734	-0.01687	-0.13177
											-94.7787	-166.977	-155.523	-103.789	-7.67143							-94.7787	-0.15388	-0.01987			-93.9046	-0.01689	-0.13217
											-94.7475	-165.668	-155.228	-105.045	-7.30062							-94.7787	-0.15388	-0.01999			-93.8734	-0.01699	-0.13206
											-94.7475	-164.381	-155.77	-104.947	-6.79185							-94.81	-0.15334	-0.02015			-93.811	-0.01713	-0.1314
											-94.7475	-163.653	-156.741	-103.998	-6.23139							-94.7475	-0.15245	-0.02026			-93.7798	-0.01722	-0.13087
											-94.7787	-163.556	-158.095	-103.543	-5.92745							-94.7475	-0.15166	-0.02026			-93.811	-0.01722	-0.13098
											-94.81	-164.278	-159.465	-103.511	-6.35577							-94.6851	-0.15157	-0.02014			-93.7798	-0.01712	-0.13116
											-94.6851	-165.446	-160.007	-102.691	-7.23614							-94.7163	-0.15211	-0.01995			-93.7485	-0.01696	-0.13066
											-94.7163	-166.387	-159.531	-101.066	-7.82125							-94.6227	-0.15264	-0.01978			-93.7485	-0.01681	-0.13013
											-94.6539	-166.861	-158.546	-99.7479	-7.75595							-94.5602	-0.1527	-0.01973			-93.6861	-0.01677	-0.13033
											-94.6539	-166.679	-157.648	-99.1214	-7.11515							-94.6539	-0.15192	-0.01974			-93.6861	-0.01678	-0.1306
											-94.6539	-165.61	-157.174	-98.9618	-6.3724							-94.5602	-0.15034	-0.01981			-93.6861	-0.01684	-0.13037
											-94.7163	-164.135	-157.572	-99.4726	-6.27111							-94.6227	-0.14926	-0.01993			-93.6861	-0.01694	-0.12998
											-94.6227	-163.271	-158.67	-100.559	-6.98581							-94.529	-0.14981	-0.0199			-93.6549	-0.01692	-0.12989
											-94.5914	-163.532	-159.303	-101.357	-7.65781							-94.5602	-0.15134	-0.01967			-93.6549	-0.01672	-0.13012
											-94.5602	-164.451	-159.207	-101.242	-7.51003							-94.5914	-0.15222	-0.01938			-93.6549	-0.01647	-0.13044
											-94.529	-164.887	-158.786	-100.583	-6.85374							-94.529	-0.15194	-0.01913			-93.5612	-0.01626	-0.13048
											-94.5602	-164.394	-157.93	-100.372	-6.50991							-94.4666	-0.1513	-0.01908			-93.5925	-0.01622	-0.13028
											-94.529	-163.743	-156.839	-101.099	-6.74846							-94.4978	-0.15083	-0.01931			-93.4988	-0.01641	-0.13047
											-94.4666	-163.392	-156.028	-101.894	-6.98187							-94.4353	-0.15033	-0.01974			-93.53	-0.01678	-0.13142
											-94.4666	-162.914	-155.491	-101.724	-6.67114							-94.4666	-0.14991	-0.02018			-93.5925	-0.01715	-0.13241
											-94.4666	-162.142	-154.852	-100.828	-6.05302							-94.4666	-0.14988	-0.02042			-93.53	-0.01736	-0.13241
											-94.4666	-161.664	-154.442	-100.14	-5.36325							-94.3729	-0.14973	-0.02027			-93.4988	-0.01723	-0.13163
											-94.4666	-161.754	-155.017	-100.124	-4.52973							-94.3105	-0.14898	-0.01985			-93.4676	-0.01687	-0.13091
											-94.4041	-161.708	-156.169	-100.787	-4.02703							-94.3417	-0.14821	-0.01954			-93.4676	-0.01661	-0.1303
											-94.3729	-161.198	-156.81	-101.567	-4.45551							-94.3105	-0.14812	-0.01955			-93.4676	-0.01662	-0.1293
											-94.3729	-160.761	-156.479	-101.62	-5.61239							-94.3105	-0.14814	-0.01978			-93.4364	-0.01681	-0.12783
											-94.3417	-160.899	-155.372	-101.042	-6.82627							-94.3417	-0.14769	-0.01991			-93.4364	-0.01692	-0.12672
											-94.3105	-161.855	-154.271	-100.741	-7.63557							-94.2793	-0.14752	-0.0197			-93.3739	-0.01675	-0.12702
											-94.3105	-163.223	-153.951	-101.074	-7.85761							-94.3105	-0.14829	-0.01931			-93.3739	-0.01641	-0.12862
											-94.2793	-163.913	-154.328	-101.518	-7.40912							-94.2793	-0.14951	-0.01913			-93.2803	-0.01626	-0.13013
											-94.248	-163.488	-155.063	-101.654	-6.28775							-94.2168	-0.15051	-0.01927			-93.2803	-0.01638	-0.1305
											-94.2168	-162.468	-156.034	-101.446	-4.85672							-94.1856	-0.15104	-0.01948			-93.2803	-0.01656	-0.12974
											-94.248	-161.061	-156.725	-100.575	-3.68932							-94.1856	-0.15113	-0.01959			-93.2803	-0.01665	-0.12828
											-94.2168	-159.178	-156.42	-99.1963	-3.34796							-94.1544	-0.15084	-0.01967			-93.2178	-0.01672	-0.12702
											-94.1856	-157.561	-155.268	-98.566	-4.21629							-94.1232	-0.15015	-0.01976			-93.2803	-0.0168	-0.12679
											-94.1856	-157.212	-154.214	-99.1337	-5.78667							-94.1544	-0.14954	-0.01974			-93.2803	-0.01678	-0.12724
											-94.1544	-158.356	-153.899	-100.045	-6.97643							-94.0919	-0.14943	-0.01958			-93.2803	-0.01664	-0.12752
											-94.1544	-160.419	-154.481	-100.764	-7.43953							-94.0919	-0.14923	-0.01929			-93.1554	-0.0164	-0.12745
											-94.1544	-162.075	-155.645	-100.886	-7.35626							-94.0919	-0.1485	-0.01903			-93.1866	-0.01618	-0.12755
											-94.1544	-162.226	-156.285	-100.118	-6.77764							-94.1232	-0.14766	-0.01896			-93.1866	-0.01612	-0.12823
											-94.1232	-161.248	-155.521	-99.3783	-6.05181							-94.0607	-0.1469	-0.01915			-93.1242	-0.01628	-0.12903
											-94.0607	-160.402	-153.849	-99.4101	-5.61073							-93.9983	-0.14606	-0.01944			-93.1866	-0.01652	-0.12911
											-93.9671	-160.404	-152.553	-99.6167	-5.48754							-93.9983	-0.14578	-0.01967			-93.1866	-0.01672	-0.12822
											-94.0607	-160.587	-152.221	-99.5191	-5.45592							-93.9983	-0.14678	-0.01978			-93.0617	-0.01681	-0.12688
											-94.0295	-159.826	-152.579	-99.2196	-5.28299							-93.9983	-0.14805	-0.01986			-93.093	-0.01688	-0.12601
											-93.9983	-158.442	-152.74	-99.0692	-5.07057							-93.9983	-0.14836	-0.01995			-93.0305	-0.01696	-0.12601
											-93.9983	-157.672	-152.284	-99.3654	-5.20916							-93.9359	-0.1479	-0.02			-93.0305	-0.017	-0.12644
											-93.9671	-157.704	-152.155	-99.8987	-6.00249							-93.9671	-0.14741	-0.01989			-93.0305	-0.01691	-0.12705
											-93.9671	-157.781	-153.148	-100.157	-7.03481							-93.9046	-0.14729	-0.01967			-92.9681	-0.01672	-0.12779
											-93.9359	-157.837	-154.725	-99.8622	-7.42923							-93.9046	-0.14723	-0.01946			-93.0305	-0.01654	-0.12807
											-93.9046	-158.441	-155.564	-99.4488	-7.21633							-93.8734	-0.14667	-0.01935			-92.9993	-0.01645	-0.12744
											-93.9359	-159.185	-154.979	-99.5648	-6.94163							-93.9046	-0.14562	-0.01926			-92.9681	-0.01637	-0.12664
											-93.9046	-158.92	-153.677	-99.8952	-6.43474							-93.8734	-0.14484	-0.01916			-92.9369	-0.01629	-0.12666
											-93.8734	-157.672	-152.682	-99.4827	-5.44841							-93.811	-0.14527	-0.01913			-92.9056	-0.01626	-0.12725
											-93.7798	-156.619	-152.072	-98.1374	-4.31909							-93.811	-0.14674	-0.01928			-92.9056	-0.01639	-0.12781
											-93.7798	-156.411	-151.413	-97.0596	-3.90622							-93.7798	-0.14818	-0.0196			-92.8432	-0.01666	-0.1285
											-93.811	-156.771	-150.592	-97.4729	-4.84103							-93.7173	-0.14906	-0.01991			-92.9056	-0.01692	-0.12936
											-93.7485	-157.239	-150.451	-98.809	-6.27307							-93.7798	-0.149	-0.02			-92.9056	-0.017	-0.12969
											-93.7798	-157.604	-151.683	-99.5737	-6.64987							-93.8422	-0.14776	-0.01998			-92.8432	-0.01698	-0.12864
											-93.7798	-157.745	-153.222	-99.3871	-5.66061							-93.7485	-0.14614	-0.01999			-92.812	-0.01699	-0.1263
											-93.7485	-157.461	-153.7	-98.6501	-4.50297							-93.6861	-0.14488	-0.01994			-92.7496	-0.01695	-0.12378
											-93.6861	-157.037	-153.083	-97.7992	-4.22246							-93.6237	-0.14366	-0.01981			-92.7496	-0.01684	-0.12257
											-93.7173	-157.433	-151.85	-97.4079	-4.75319							-93.7173	-0.14259	-0.01968			-92.7808	-0.01673	-0.12332
											-93.6549	-158.607	-150.563	-97.4675	-5.46198							-93.5612	-0.14266	-0.01965			-92.6871	-0.0167	-0.12521
											-93.6861	-159.258	-149.977	-97.4361	-6.08404							-93.6549	-0.14382	-0.01968			-92.7183	-0.01673	-0.12648
											-93.6861	-158.856	-150.247	-97.0363	-6.49152							-93.53	-0.14456	-0.01965			-92.6871	-0.0167	-0.1261
											-93.6549	-158.297	-150.575	-96.5618	-6.44932							-93.5925	-0.14389	-0.01949			-92.6871	-0.01657	-0.12453
											-93.6237	-158.306	-150.171	-96.7386	-6.3832							-93.5612	-0.14223	-0.01931			-92.6247	-0.01641	-0.1232
											-93.5612	-158.268	-149.357	-97.6912	-6.55111							-93.4988	-0.14105	-0.01918			-92.6871	-0.0163	-0.123
											-93.4988	-157.483	-149.21	-98.5165	-6.49351							-93.5612	-0.14132	-0.01904			-92.6247	-0.01618	-0.12354
											-93.4988	-156.247	-149.88	-98.2726	-6.00078							-93.53	-0.14238	-0.01894			-92.6247	-0.0161	-0.12418
											-93.4988	-154.987	-150.32	-97.3107	-5.26832							-93.5925	-0.14325	-0.01902			-92.5623	-0.01617	-0.12461
											-93.5612	-154.206	-149.933	-97.0698	-4.76305							-93.53	-0.14395	-0.01932			-92.5623	-0.01642	-0.12444
											-93.5925	-154.727	-149.466	-97.8947	-5.14725							-93.4676	-0.14454	-0.01959			-92.531	-0.01665	-0.12364
											-93.4676	-156.483	-149.879	-98.6758	-6.49339							-93.4676	-0.14468	-0.01959			-92.4686	-0.01665	-0.12266
											-93.4676	-157.834	-150.946	-98.8386	-7.60875							-93.3739	-0.14423	-0.01944			-92.4998	-0.01652	-0.12209
											-93.4051	-157.647	-151.779	-98.4873	-7.29844							-93.4051	-0.14358	-0.01935			-92.531	-0.01645	-0.12206
											-93.4676	-156.552	-151.815	-97.7678	-6.00728							-93.4051	-0.14303	-0.01935			-92.4686	-0.01645	-0.12221
											-93.4364	-155.42	-150.773	-97.1716	-5.26653							-93.3739	-0.14259	-0.01943			-92.4374	-0.01652	-0.12203
											-93.4051	-154.466	-149.16	-97.2749	-5.56077							-93.3427	-0.14249	-0.01962			-92.4998	-0.01668	-0.12117
											-93.4364	-153.775	-148.11	-97.9648	-6.09299							-93.3427	-0.1426	-0.01974			-92.531	-0.01678	-0.11975
											-93.3739	-153.779	-148.171	-98.3074	-6.29122							-93.2803	-0.14186	-0.01963			-92.3125	-0.01669	-0.11847
											-93.3739	-154.828	-149.308	-98.1432	-6.11084							-93.3115	-0.14017	-0.01945			-92.4062	-0.01653	-0.11838
											-93.2803	-156.148	-151.073	-98.1845	-5.54209							-93.2803	-0.13896	-0.0194			-92.4062	-0.01649	-0.11986
											-93.3115	-156.402	-152.19	-98.343	-4.86905							-93.2491	-0.13898	-0.01942			-92.3125	-0.01651	-0.1218
											-93.3115	-155.509	-151.673	-97.8534	-4.49578							-93.2491	-0.13972	-0.01941			-92.3125	-0.0165	-0.12263
											-93.2178	-154.486	-150.081	-96.6876	-4.42299							-93.2491	-0.14044	-0.01932			-92.2813	-0.01642	-0.1222
											-93.2178	-154.045	-148.483	-95.8939	-4.45034							-93.2178	-0.14043	-0.0192			-92.3125	-0.01632	-0.12182
											-93.2178	-154.358	-147.358	-96.0943	-4.43636							-93.1866	-0.1396	-0.01905			-92.2813	-0.01619	-0.12174
											-93.2178	-154.937	-147.047	-96.6657	-4.60803							-93.1866	-0.13882	-0.01889			-92.2501	-0.01606	-0.12108
											-93.2178	-155.068	-147.564	-97.0044	-5.19168							-93.1554	-0.1388	-0.01888			-92.2188	-0.01605	-0.11961
											-93.2178	-154.794	-148.423	-97.319	-5.9166							-93.093	-0.13911	-0.01911			-92.2501	-0.01624	-0.11814
											-93.1554	-154.767	-149.293	-97.7965	-6.48579							-93.093	-0.13905	-0.01926			-92.2188	-0.01637	-0.11772
											-93.1554	-155.083	-149.929	-98.1309	-6.98855							-93.1242	-0.13869	-0.01923			-92.2188	-0.01635	-0.11867
											-93.1242	-154.823	-149.838	-98.0093	-7.2075							-93.0617	-0.13832	-0.01926			-92.1564	-0.01637	-0.12032
											-93.093	-153.535	-148.771	-97.2736	-6.63749							-93.0617	-0.13819	-0.01935			-92.2188	-0.01645	-0.1217
											-93.0305	-152.481	-147.483	-95.9983	-5.67838							-93.0617	-0.13848	-0.0194			-92.1564	-0.01649	-0.12246
											-93.0617	-152.81	-147.123	-94.9334	-5.16911							-92.9993	-0.13911	-0.01939			-92.1252	-0.01648	-0.12296
											-93.0617	-153.872	-147.469	-94.8541	-4.82583							-93.0305	-0.13958	-0.01932			-92.094	-0.01642	-0.12328
											-93.1242	-154.379	-147.413	-95.3152	-4.03247							-92.9681	-0.13942	-0.01925			-92.1564	-0.01636	-0.1225
											-93.0305	-154.083	-147.011	-95.4049	-3.24108							-92.9993	-0.13894	-0.01921			-92.094	-0.01633	-0.12058
											-93.0305	-153.674	-146.798	-94.9911	-3.04246							-92.9681	-0.13853	-0.01917			-92.0003	-0.01629	-0.11868
											-92.9993	-153.41	-146.593	-94.4862	-3.18353							-92.9056	-0.13826	-0.01905			-92.0315	-0.01619	-0.11734
											-92.9993	-153.347	-146.62	-94.2307	-3.15137							-92.9369	-0.13856	-0.01894			-92.0315	-0.0161	-0.11655
											-92.9681	-153.961	-147.372	-94.3848	-2.88528							-92.8744	-0.13933	-0.019			-92.0003	-0.01615	-0.11655
											-92.9056	-154.746	-148.371	-94.8405	-2.97276							-92.9369	-0.13973	-0.01913			-92.0315	-0.01626	-0.11742
											-92.9056	-154.451	-148.581	-95.3094	-3.93948							-92.9056	-0.13946	-0.01907			-92.0315	-0.01621	-0.11894
											-92.9369	-153.291	-147.59	-95.7593	-5.35216							-92.8744	-0.13894	-0.01881			-92.0003	-0.01599	-0.12052
											-92.812	-152.198	-146.29	-96.2124	-6.10921							-92.8432	-0.13833	-0.01862			-91.9691	-0.01583	-0.12116
											-92.812	-151.117	-146.046	-96.3598	-5.71734							-92.7496	-0.13765	-0.01866			-91.9691	-0.01586	-0.12034
											-92.8432	-150.081	-147.076	-96.1958	-4.94506							-92.7808	-0.13729	-0.01878			-91.9379	-0.01596	-0.11914
											-92.7808	-149.922	-148.083	-96.0051	-4.94343							-92.7496	-0.13755	-0.01877			-91.8754	-0.01595	-0.11917
											-92.812	-150.756	-147.708	-95.7277	-5.81918							-92.7808	-0.13775	-0.01857			-91.813	-0.01578	-0.12025
											-92.7183	-151.84	-146.229	-95.368	-6.69536							-92.7808	-0.13709	-0.01841			-91.8754	-0.01565	-0.12097
											-92.7183	-152.88	-145.148	-95.5356	-7.08677							-92.812	-0.13623	-0.01853			-91.7818	-0.01575	-0.12084
											-92.812	-154.097	-145.14	-96.3415	-7.09239							-92.6871	-0.13633	-0.01888			-91.813	-0.01605	-0.12032
											-92.7496	-155.303	-145.631	-96.9981	-6.50964							-92.6871	-0.13726	-0.01922			-91.7818	-0.01634	-0.11991
											-92.6559	-155.409	-145.758	-97.0667	-5.49645							-92.6871	-0.13809	-0.01943			-91.813	-0.01652	-0.11985
											-92.6559	-153.916	-145.223	-96.6058	-4.90113							-92.6559	-0.13836	-0.01949			-91.7818	-0.01657	-0.12017
											-92.6247	-151.792	-144.57	-95.7448	-5.06749							-92.6559	-0.13817	-0.01931			-91.7506	-0.01641	-0.12032
											-92.6247	-150.301	-144.229	-94.9112	-5.71504							-92.5935	-0.1379	-0.01889			-91.7194	-0.01606	-0.11927
											-92.6871	-150.01	-144.211	-94.6333	-6.2349							-92.5935	-0.13774	-0.01852			-91.6881	-0.01574	-0.11746
											-92.5623	-150.798	-144.23	-94.7499	-6.02102							-92.5623	-0.13756	-0.0185			-91.6881	-0.01573	-0.1163
											-92.6247	-152.183	-144.072	-94.5536	-5.51351							-92.5935	-0.13728	-0.01873			-91.6569	-0.01592	-0.1159
											-92.5935	-153.287	-144.159	-94.0827	-5.66281							-92.4998	-0.13708	-0.01888			-91.5945	-0.01605	-0.11581
											-92.531	-153.03	-144.915	-94.1108	-6.21241							-92.531	-0.13724	-0.01877			-91.6257	-0.01595	-0.11611
											-92.5623	-151.538	-146.019	-94.7344	-6.37178							-92.4998	-0.13752	-0.01854			-91.5633	-0.01576	-0.11645
											-92.531	-150.405	-146.661	-95.0598	-6.26824							-92.4998	-0.13701	-0.0185			-91.6257	-0.01573	-0.11645
											-92.5623	-150.377	-146.445	-94.6072	-6.20152							-92.4998	-0.1354	-0.01866			-91.5633	-0.01586	-0.11656
											-92.4998	-150.393	-145.738	-93.9655	-6.02968							-92.4374	-0.13363	-0.01886			-91.532	-0.01603	-0.11723
											-92.4374	-149.919	-144.621	-93.635	-5.81705							-92.4062	-0.13262	-0.01893			-91.5008	-0.01609	-0.11826
											-92.4998	-149.517	-143.033	-93.5365	-5.67021							-92.3749	-0.13258	-0.01879			-91.5633	-0.01597	-0.11892
											-92.4686	-149.318	-141.847	-93.4869	-5.37899							-92.3749	-0.13332	-0.01854			-91.4696	-0.01576	-0.11826
											-92.4062	-149.601	-141.874	-93.4542	-4.86536							-92.3437	-0.13406	-0.01837			-91.5008	-0.01561	-0.11633
											-92.4374	-150.699	-142.841	-93.7576	-4.66584							-92.4374	-0.13421	-0.01836			-91.4696	-0.01561	-0.11464
											-92.4374	-151.499	-143.966	-94.4581	-4.97069							-92.3125	-0.13383	-0.01845			-91.4384	-0.01568	-0.11453
											-92.3749	-150.918	-144.735	-95.0759	-4.99995							-92.2813	-0.13324	-0.0185			-91.4696	-0.01573	-0.11525
											-92.3125	-149.564	-145.365	-94.9113	-4.29482							-92.2813	-0.1327	-0.01839			-91.376	-0.01563	-0.11493
											-92.3125	-148.417	-146.181	-94.0145	-3.5002							-92.2813	-0.13218	-0.01823			-91.4696	-0.0155	-0.11345
											-92.3125	-147.684	-146.402	-93.2404	-3.46128							-92.2501	-0.13169	-0.01821			-91.2823	-0.01548	-0.11255
											-92.3125	-147.024	-145.098	-92.8142	-4.351							-92.1876	-0.13163	-0.01823			-91.3135	-0.0155	-0.11348
											-92.2813	-146.312	-143.082	-92.4724	-5.30827							-92.2188	-0.13205	-0.01819			-91.3447	-0.01546	-0.11573
											-92.2813	-146.219	-141.941	-92.3477	-5.41657							-92.2501	-0.13245	-0.01823			-91.3135	-0.0155	-0.11781
											-92.2188	-146.85	-141.93	-92.5306	-4.95359							-92.1876	-0.13255	-0.01838			-91.2823	-0.01562	-0.11836
											-92.2188	-147.085	-142.039	-92.6894	-4.54618							-92.1564	-0.1322	-0.01855			-91.2511	-0.01577	-0.11736
											-92.2501	-146.667	-141.741	-92.5605	-4.16933							-92.1564	-0.13143	-0.01863			-91.2511	-0.01584	-0.11568
											-92.1876	-146.513	-141.651	-92.3164	-3.8373							-92.1564	-0.13048	-0.01863			-91.1886	-0.01584	-0.11419
											-92.1876	-146.555	-142.36	-92.2313	-4.04667							-92.1564	-0.12985	-0.01868			-91.2511	-0.01588	-0.11322
											-92.1252	-146.185	-143.331	-92.0295	-4.89581							-92.1252	-0.13	-0.0188			-91.2199	-0.01598	-0.11262
											-92.1564	-145.704	-143.692	-91.5934	-5.60687							-92.094	-0.13081	-0.01899			-91.2199	-0.01614	-0.11213
											-92.094	-145.437	-143.531	-91.6081	-6.07614							-92.094	-0.1317	-0.01906			-91.2199	-0.0162	-0.1115
											-92.2188	-145.329	-143.311	-92.5001	-6.93002							-92.094	-0.13233	-0.01883			-91.1574	-0.01601	-0.11078
											-92.0628	-145.665	-143.333	-93.6171	-7.50083							-92.0315	-0.1324	-0.01835			-91.1262	-0.0156	-0.11032
											-92.0628	-146.567	-143.764	-93.915	-6.60773							-92.0003	-0.13156	-0.01788			-91.1262	-0.0152	-0.11037
											-92.0628	-147.068	-144.036	-92.9439	-4.54118							-92.0315	-0.13027	-0.01761			-91.095	-0.01497	-0.11082
											-92.0628	-146.309	-143.601	-91.4107	-2.9923							-92.0315	-0.12922	-0.01757			-91.095	-0.01493	-0.11152
											-92.0315	-144.656	-142.704	-90.6161	-3.30983							-91.9691	-0.12834	-0.01771			-91.095	-0.01505	-0.11212
											-92.0315	-143.213	-141.755	-91.1195	-5.12005							-91.9379	-0.12774	-0.01793			-91.095	-0.01524	-0.11215
											-92.0315	-143.178	-141.034	-92.4562	-6.89798							-92.0003	-0.12767	-0.01803			-91.0013	-0.01533	-0.1116
											-92.0003	-144.372	-140.659	-93.6462	-7.53325							-91.8754	-0.1279	-0.01796			-91.0638	-0.01527	-0.11096
											-91.9691	-145.142	-140.683	-94.0108	-7.26195							-91.9067	-0.12814	-0.01783			-91.0326	-0.01516	-0.1109
											-91.9379	-145.084	-141.134	-93.785	-6.92164							-91.9067	-0.12834	-0.01777			-91.0013	-0.0151	-0.11176
											-91.9379	-145.386	-141.802	-93.4401	-6.29396							-91.8754	-0.12844	-0.01778			-90.9701	-0.01511	-0.113
											-91.8754	-146.153	-142.276	-92.9677	-4.81748							-91.8754	-0.12821	-0.01789			-90.9701	-0.01521	-0.11384
											-91.8754	-146.692	-142.014	-92.1126	-3.25369							-91.7818	-0.12759	-0.01807			-90.9389	-0.01536	-0.11397
											-91.8442	-147.065	-140.986	-90.8804	-2.76699							-91.8754	-0.12676	-0.01822			-90.9077	-0.01549	-0.11351
											-91.8442	-147.376	-140.233	-89.8478	-3.41523							-91.7818	-0.12585	-0.01817			-90.8765	-0.01544	-0.11282
											-91.813	-147.217	-140.817	-89.8387	-4.11881							-91.813	-0.12517	-0.01796			-90.814	-0.01527	-0.11239
											-91.7818	-146.349	-142.269	-90.4225	-4.04146							-91.7506	-0.12536	-0.01772			-90.814	-0.01506	-0.1124
											-91.813	-145.049	-143.074	-90.2305	-3.74347							-91.7194	-0.12648	-0.01761			-90.8452	-0.01497	-0.11262
											-91.813	-143.663	-142.576	-89.5836	-4.43821							-91.7506	-0.12778	-0.01765			-90.814	-0.015	-0.11246
											-91.7194	-142.57	-141.556	-89.6342	-6.33093							-91.6569	-0.12883	-0.01774			-90.814	-0.01508	-0.11167
											-91.7194	-142.101	-140.919	-89.8603	-8.13436							-91.6881	-0.1297	-0.01777			-90.7204	-0.0151	-0.1108
											-91.7194	-142.109	-140.994	-89.3569	-8.32239							-91.6569	-0.13018	-0.01769			-90.7828	-0.01504	-0.11023
											-91.6569	-142.415	-141.334	-88.5633	-6.78614							-91.6257	-0.12939	-0.01756			-90.6892	-0.01493	-0.11004
											-91.7194	-143.23	-140.846	-88.456	-4.73032							-91.5633	-0.12753	-0.0175			-90.6579	-0.01488	-0.11032
											-91.6881	-144.071	-139.461	-89.3831	-3.1376							-91.6569	-0.12636	-0.01752			-90.6892	-0.01489	-0.11064
											-91.6257	-144.214	-138.437	-90.9505	-2.56208							-91.6257	-0.1267	-0.01754			-90.5955	-0.01491	-0.11035
											-91.6569	-144.314	-138.707	-92.4359	-3.14661							-91.5945	-0.12743	-0.01751			-90.6579	-0.01488	-0.10976
											-91.5945	-145.053	-140.098	-93.2029	-4.06347							-91.5008	-0.12738	-0.01754			-90.6579	-0.01491	-0.10969
											-91.5945	-145.597	-141.661	-92.8106	-4.33061							-91.5945	-0.12659	-0.01773			-90.6579	-0.01507	-0.10976
											-91.5945	-145.176	-142.782	-91.5699	-3.94598							-91.532	-0.12555	-0.01787			-90.6267	-0.01519	-0.10906
											-91.5945	-144.262	-143.263	-90.2983	-3.49775							-91.5008	-0.12478	-0.01774			-90.5955	-0.01508	-0.10816
											-91.4696	-143.358	-142.812	-89.3298	-3.42861							-91.5008	-0.12477	-0.0175			-90.5331	-0.01488	-0.10793
											-91.532	-142.134	-141.847	-88.733	-3.95573							-91.4696	-0.12543	-0.0174			-90.5643	-0.01479	-0.10821
											-91.5008	-140.39	-141.23	-88.7835	-4.69019							-91.4384	-0.12602	-0.01742			-90.5643	-0.01481	-0.10837
											-91.4384	-139.039	-141.012	-89.2129	-4.83394							-91.4696	-0.12587	-0.0175			-90.4706	-0.01488	-0.10853
											-91.4696	-139.157	-140.956	-89.3143	-4.16121							-91.4696	-0.12513	-0.01766			-90.4394	-0.01501	-0.10907
											-91.4072	-140.836	-141.431	-89.0202	-3.4344							-91.4384	-0.12439	-0.01787			-90.5018	-0.01519	-0.10958
											-91.4072	-142.952	-142.37	-88.6785	-3.88437							-91.376	-0.12412	-0.01801			-90.5018	-0.01531	-0.10953
											-91.5008	-143.958	-142.696	-88.6467	-5.48263							-91.3135	-0.12431	-0.01798			-90.4394	-0.01528	-0.10888
											-91.4072	-143.424	-141.904	-89.1336	-6.67477							-91.3135	-0.12441	-0.01788			-90.4082	-0.0152	-0.10737
											-91.4072	-142.148	-140.492	-89.7978	-6.51225							-91.2823	-0.12405	-0.01784			-90.4706	-0.01516	-0.10538
											-91.376	-140.825	-139.179	-90.2361	-5.31824							-91.2823	-0.12368	-0.01785			-90.4706	-0.01517	-0.10405
											-91.3447	-140.085	-138.755	-90.395	-4.34356							-91.2823	-0.12379	-0.01772			-90.3457	-0.01506	-0.10432
											-91.3135	-140.496	-139.546	-90.0606	-4.73622							-91.2199	-0.12401	-0.0174			-90.377	-0.01479	-0.1058
											-91.3447	-141.453	-140.589	-89.3605	-5.75635							-91.2823	-0.12367	-0.01716			-90.2833	-0.01459	-0.1068
											-91.2511	-141.779	-140.379	-88.9851	-5.59531							-91.2199	-0.1229	-0.01709			-90.3145	-0.01453	-0.106
											-91.2199	-141.425	-138.821	-88.8923	-3.99459							-91.2199	-0.12249	-0.017			-90.2833	-0.01445	-0.10382
											-91.2823	-141.306	-137.359	-88.7748	-2.35056							-91.2199	-0.12268	-0.01689			-90.3145	-0.01436	-0.10205
											-91.1886	-141.919	-136.836	-88.9857	-1.83362							-91.1262	-0.12297	-0.01693			-90.3145	-0.01439	-0.10186
											-91.2511	-142.854	-137.026	-89.6776	-2.25421							-91.1574	-0.12302	-0.01715			-90.2833	-0.01458	-0.10244
											-91.1574	-143.18	-137.701	-90.5336	-2.81028							-91.1574	-0.12288	-0.01751			-90.2209	-0.01488	-0.10249
											-91.1574	-142.416	-138.482	-90.9218	-3.34792							-91.1262	-0.12269	-0.01783			-90.2209	-0.01516	-0.10222
											-91.1886	-140.727	-138.742	-90.2293	-4.14302							-91.095	-0.12242	-0.01791			-90.2209	-0.01522	-0.10275
											-91.095	-138.843	-138.426	-88.7512	-4.96735							-91.0638	-0.12213	-0.01778			-90.2209	-0.01511	-0.10402
											-91.1574	-137.939	-138.095	-87.7124	-5.42397							-91.0013	-0.12222	-0.01756			-90.1584	-0.01493	-0.10499
											-91.0326	-138.482	-137.87	-87.6688	-5.65188							-91.0638	-0.12258	-0.01742			-90.1584	-0.01481	-0.10523
											-91.0638	-139.521	-137.629	-87.5442	-5.81085							-91.0638	-0.12283	-0.01736			-90.1584	-0.01476	-0.10522
											-91.095	-139.972	-137.736	-86.7298	-5.83197							-90.9701	-0.12293	-0.01731			-90.0648	-0.01471	-0.10527
											-91.0326	-140.014	-138.219	-86.5271	-5.77662							-91.0326	-0.12285	-0.01724			-90.0648	-0.01465	-0.10522
											-91.0638	-140.223	-138.455	-87.8197	-5.79174							-91.0013	-0.1221	-0.01727			-90.1272	-0.01468	-0.10509
											-91.0326	-140.32	-138.197	-89.5684	-5.88793							-90.9389	-0.12052	-0.01734			-90.0648	-0.01474	-0.10523
											-91.0013	-139.63	-137.649	-90.2934	-5.8363							-90.9389	-0.11892	-0.01734			-90.0648	-0.01474	-0.10553
											-91.0013	-138.088	-136.84	-89.3309	-5.68737							-90.9389	-0.11826	-0.01736			-90.0024	-0.01476	-0.10536
											-91.0013	-136.513	-135.963	-87.0379	-5.75967							-90.9389	-0.11848	-0.01743			-90.0336	-0.01482	-0.10458
											-91.0013	-136.089	-135.59	-84.5967	-5.6992							-90.814	-0.11854	-0.01733			-89.9711	-0.01473	-0.10328
											-90.9077	-137.208	-135.946	-83.2788	-4.93217							-90.814	-0.11798	-0.017			-90.0024	-0.01445	-0.10184
											-90.8765	-138.537	-136.74	-83.7603	-3.9046							-90.9389	-0.11711	-0.01674			-89.9087	-0.01423	-0.101
											-90.9077	-138.505	-137.598	-85.3527	-3.72124							-90.8765	-0.11652	-0.01677			-89.9399	-0.01425	-0.10105
											-90.8765	-137.52	-138.164	-86.7506	-4.8255							-90.814	-0.11691	-0.01697			-89.815	-0.01442	-0.10162
											-90.9077	-136.986	-138.079	-87.4236	-6.40696							-90.7828	-0.11814	-0.01714			-89.8775	-0.01457	-0.10222
											-90.7828	-137.222	-137.149	-87.3882	-6.94844							-90.7516	-0.11912	-0.01725			-89.7838	-0.01466	-0.10285
											-90.814	-137.499	-136.039	-86.5664	-5.61286							-90.7828	-0.11899	-0.01743			-89.8463	-0.01482	-0.10388
											-90.7828	-137.259	-135.748	-85.3872	-3.56735							-90.814	-0.11808	-0.0176			-89.8463	-0.01496	-0.10524
											-90.7828	-136.77	-136.015	-84.9997	-2.84907							-90.7516	-0.11734	-0.01766			-89.7838	-0.01501	-0.10613
											-90.7204	-136.843	-135.951	-85.4834	-3.67344							-90.6579	-0.11713	-0.01774			-89.7838	-0.01508	-0.1055
											-90.7516	-137.654	-135.504	-85.6147	-4.55773							-90.6579	-0.11722	-0.01785			-89.7526	-0.01517	-0.10338
											-90.7204	-138.523	-134.875	-84.7742	-4.73652							-90.6267	-0.11735	-0.0177			-89.815	-0.01505	-0.1013
											-90.6267	-139.019	-134.075	-83.7707	-4.69868							-90.6267	-0.11719	-0.01724			-89.7526	-0.01465	-0.1005
											-90.6579	-139.116	-133.299	-84.0702	-5.07433							-90.5955	-0.11666	-0.01683			-89.6589	-0.01431	-0.10065
											-90.6892	-138.581	-132.991	-85.9149	-5.75872							-90.6579	-0.11652	-0.01678			-89.7214	-0.01426	-0.10074
											-90.6267	-137.092	-133.298	-87.7611	-6.00391							-90.5955	-0.11712	-0.01694			-89.7214	-0.0144	-0.10049
											-90.6579	-135.265	-134.19	-88.0246	-5.1352							-90.5955	-0.11778	-0.01703			-89.6902	-0.01448	-0.10047
											-90.5955	-134.389	-135.414	-86.793	-3.18943							-90.5331	-0.11793	-0.01697			-89.6589	-0.01442	-0.1009
											-90.6267	-134.63	-135.977	-85.5088	-1.28487							-90.5331	-0.11724	-0.01692			-89.6589	-0.01438	-0.10107
											-90.5331	-135.24	-135.479	-85.0475	-0.74174							-90.5643	-0.11603	-0.01696			-89.6277	-0.01442	-0.10059
											-90.5955	-135.755	-134.562	-85.1892	-1.68227							-90.5018	-0.11519	-0.017			-89.5965	-0.01445	-0.10005
											-90.5643	-135.868	-133.468	-85.5288	-3.21633							-90.4394	-0.11503	-0.01692			-89.6277	-0.01438	-0.10038
											-90.5643	-135.282	-132.192	-85.6487	-4.66376							-90.5018	-0.11482	-0.01678			-89.5653	-0.01426	-0.10166
											-90.5018	-134.218	-131.048	-85.0867	-5.83066							-90.4394	-0.11421	-0.01679			-89.5965	-0.01427	-0.10278
											-90.4394	-133.488	-130.271	-84.0811	-6.25595							-90.4706	-0.11409	-0.01688			-89.5029	-0.01435	-0.10277
											-90.5018	-133.938	-130.047	-83.734	-5.55982							-90.377	-0.11511	-0.0169			-89.5341	-0.01437	-0.10207
											-90.4394	-135.369	-130.699	-84.8729	-4.60316							-90.3457	-0.11657	-0.01688			-89.5029	-0.01435	-0.10128
											-90.377	-136.429	-132.035	-86.6441	-4.63547							-90.3145	-0.11731	-0.01687			-89.4716	-0.01434	-0.10029
											-90.4082	-136.251	-132.866	-87.2777	-5.76012							-90.377	-0.11671	-0.01682			-89.5029	-0.0143	-0.09916
											-90.3457	-135.515	-132.559	-86.3328	-6.96355							-90.2521	-0.11505	-0.01673			-89.4092	-0.01422	-0.09854
											-90.4082	-134.986	-131.915	-84.7105	-7.18987							-90.2833	-0.11338	-0.01662			-89.4404	-0.01413	-0.099
											-90.2833	-134.773	-131.852	-83.2526	-5.98621							-90.3145	-0.11236	-0.01656			-89.4404	-0.01408	-0.10038
											-90.3457	-135	-132.26	-82.282	-3.98484							-90.2521	-0.11191	-0.01662			-89.3468	-0.01413	-0.10179
											-90.3145	-135.537	-132.275	-82.0478	-2.91909							-90.3145	-0.11214	-0.01676			-89.4092	-0.01425	-0.10243
											-90.3145	-135.919	-131.804	-82.8628	-3.556							-90.2521	-0.11318	-0.0168			-89.2843	-0.01428	-0.10226
											-90.2209	-135.705	-131.582	-84.5918	-4.62305							-90.2521	-0.11477	-0.01675			-89.2843	-0.01424	-0.10143
											-90.2521	-134.747	-131.822	-86.079	-4.86827							-90.1897	-0.11619	-0.01665			-89.2531	-0.01415	-0.10015
											-90.2833	-133.472	-132.158	-86.0059	-4.50576							-90.1897	-0.11648	-0.01663			-89.3468	-0.01414	-0.09906
											-90.2209	-132.674	-132.247	-84.5144	-4.40786							-90.1897	-0.11555	-0.01672			-89.2843	-0.01421	-0.09902
											-90.2833	-132.847	-132.137	-83.1533	-4.86022							-90.1897	-0.11443	-0.01679			-89.3155	-0.01427	-0.10001
											-90.2209	-133.516	-132.28	-83.1523	-5.42486							-90.1272	-0.11391	-0.01671			-89.1907	-0.0142	-0.1005
											-90.1897	-133.267	-132.747	-84.0258	-5.57555							-90.1584	-0.11388	-0.01658			-89.2219	-0.01409	-0.09978
											-90.096	-131.638	-132.849	-84.792	-5.13477							-90.096	-0.11409	-0.01652			-89.1907	-0.01404	-0.09902
											-90.1897	-129.895	-131.943	-85.1637	-4.22983							-90.1272	-0.11426	-0.01661			-89.1907	-0.01412	-0.09861
											-90.1272	-129.407	-130.528	-84.9891	-3.14699							-89.9711	-0.11407	-0.01678			-89.1907	-0.01426	-0.09782
											-90.096	-130.357	-130.062	-84.408	-2.4221							-90.096	-0.11321	-0.01684			-89.1282	-0.01431	-0.09708
											-90.0648	-131.841	-131.269	-84.0384	-2.28364							-90.0336	-0.11176	-0.01656			-89.1282	-0.01408	-0.09739
											-90.0648	-132.883	-133.094	-84.1794	-2.64024							-90.0648	-0.1105	-0.01614			-89.1907	-0.01372	-0.09856
											-90.0336	-133.23	-134.264	-84.442	-3.35249							-90.0024	-0.1103	-0.01599			-89.0658	-0.01359	-0.09957
											-90.0648	-132.755	-134.649	-84.3068	-3.95397							-89.9711	-0.11114	-0.01609			-89.0346	-0.01368	-0.09998
											-89.9711	-131.318	-134.484	-83.9941	-4.2252							-89.9711	-0.11206	-0.0161			-89.1282	-0.01369	-0.10001
											-90.0648	-129.776	-133.601	-84.0837	-4.72804							-90.0024	-0.11237	-0.01605			-89.0034	-0.01364	-0.09999
											-89.9711	-129.225	-132.269	-84.4477	-5.64184							-89.9087	-0.11228	-0.01621			-89.0034	-0.01378	-0.09991
											-89.9399	-129.693	-131.497	-84.4743	-6.10884							-89.9087	-0.11189	-0.01647			-89.0034	-0.014	-0.09933
											-90.0024	-130.274	-131.551	-83.9802	-5.42935							-89.9087	-0.11108	-0.01653			-89.0034	-0.01405	-0.09794
											-89.9087	-130.272	-131.778	-83.5492	-4.00695							-89.9087	-0.1102	-0.01634			-88.9721	-0.01389	-0.09672
											-89.9087	-130.289	-131.788	-83.7256	-3.23189							-89.8775	-0.10992	-0.01606			-88.9409	-0.01365	-0.0965
											-89.9087	-131.224	-131.733	-83.7772	-3.88454							-89.9087	-0.11042	-0.01589			-88.9721	-0.01351	-0.09662
											-89.8775	-132.538	-131.671	-83.1688	-5.10422							-89.7526	-0.1111	-0.01581			-88.9097	-0.01344	-0.09645
											-89.815	-132.696	-131.382	-83.0142	-5.65065							-89.815	-0.11151	-0.01571			-88.9097	-0.01335	-0.09656
											-89.7526	-131.239	-130.746	-84.0253	-5.21858							-89.7838	-0.11156	-0.01566			-88.9097	-0.01331	-0.09737
											-89.8775	-129.494	-130.164	-84.9746	-4.29109							-89.7526	-0.11141	-0.0158			-88.8785	-0.01343	-0.09783
											-89.7838	-129.029	-130.098	-84.6319	-3.43399							-89.7838	-0.11134	-0.01614			-88.8161	-0.01372	-0.0969
											-89.8463	-129.907	-130.493	-83.1418	-3.23974							-89.6902	-0.11129	-0.01642			-88.8473	-0.01396	-0.09552
											-89.6902	-130.82	-131.059	-81.5856	-3.92584							-89.6589	-0.11086	-0.01641			-88.8161	-0.01395	-0.09493
											-89.7214	-130.753	-131.621	-81.1722	-4.62062							-89.6589	-0.10977	-0.01624			-88.7848	-0.0138	-0.09471
											-89.6902	-129.878	-131.945	-81.7671	-4.25302							-89.6589	-0.10864	-0.01607			-88.7848	-0.01366	-0.09374
											-89.6589	-128.985	-131.926	-82.2221	-3.12139							-89.6902	-0.10836	-0.01593			-88.6912	-0.01354	-0.09223
											-89.6589	-128.536	-131.795	-82.1975	-2.22499							-89.6277	-0.10878	-0.01581			-88.7224	-0.01344	-0.09185
											-89.6589	-128.441	-131.733	-82.2167	-2.04422							-89.6589	-0.10902	-0.01575			-88.66	-0.01339	-0.09367
											-89.6589	-128.678	-131.839	-82.8316	-2.68909							-89.5653	-0.10876	-0.01581			-88.6287	-0.01344	-0.09653
											-89.5965	-129.144	-132.081	-83.7416	-3.88099							-89.5965	-0.10839	-0.01599			-88.66	-0.01359	-0.09795
											-89.5965	-129.37	-132.255	-84.1629	-5.20158							-89.6277	-0.10815	-0.01605			-88.66	-0.01364	-0.09684
											-89.6277	-129.316	-132.184	-84.0157	-6.36785							-89.5653	-0.10821	-0.01591			-88.66	-0.01352	-0.09457
											-89.5341	-129.408	-131.534	-83.7176	-7.04774							-89.5341	-0.10855	-0.01579			-88.5351	-0.01342	-0.09314
											-89.5341	-129.609	-130.077	-83.3179	-7.14373							-89.5029	-0.10857	-0.01571			-88.5663	-0.01335	-0.09311
											-89.5341	-129.415	-128.514	-82.6342	-6.57308							-89.5341	-0.10804	-0.01562			-88.6287	-0.01328	-0.09387
											-89.4404	-128.754	-128.023	-81.89	-5.39235							-89.4404	-0.10762	-0.0155			-88.5663	-0.01318	-0.09466
											-89.4716	-128.006	-128.756	-81.5695	-4.43081							-89.4404	-0.10774	-0.01549			-88.5663	-0.01317	-0.0948
											-89.4716	-127.513	-129.441	-81.5832	-4.38175							-89.4092	-0.10789	-0.01559			-88.5039	-0.01325	-0.09422
											-89.5029	-127.445	-128.944	-81.1734	-4.74043							-89.4092	-0.10737	-0.01566			-88.5351	-0.01331	-0.0934
											-89.4404	-127.88	-127.529	-80.1341	-4.6692							-89.378	-0.10641	-0.01562			-88.5039	-0.01328	-0.09297
											-89.4404	-128.644	-126.167	-79.5161	-4.22734							-89.4092	-0.1058	-0.01553			-88.4414	-0.0132	-0.09298
											-89.4404	-129.148	-125.792	-80.2289	-3.80388							-89.378	-0.10572	-0.01553			-88.4727	-0.0132	-0.09332
											-89.3155	-128.955	-126.862	-81.7615	-3.25678							-89.3468	-0.10585	-0.01559			-88.4102	-0.01325	-0.09396
											-89.3468	-127.996	-128.607	-82.8645	-2.58282							-89.2843	-0.10597	-0.01563			-88.4102	-0.01329	-0.09397
											-89.378	-126.229	-129.81	-83.0181	-2.19383							-89.378	-0.10553	-0.01569			-88.379	-0.01334	-0.0926
											-89.3155	-124.266	-130.12	-82.5549	-2.34436							-89.2531	-0.10433	-0.01582			-88.3478	-0.01345	-0.09081
											-89.3155	-123.798	-129.952	-81.7998	-2.75329							-89.2843	-0.10339	-0.01597			-88.379	-0.01357	-0.09006
											-89.2531	-125.687	-129.921	-80.9943	-2.963							-89.2531	-0.10377	-0.01605			-88.2853	-0.01364	-0.0903
											-89.2843	-128.271	-129.941	-80.5613	-3.13479							-89.2531	-0.10542	-0.01611			-88.3166	-0.01369	-0.09053
											-89.2219	-129.261	-129.289	-80.7946	-3.77383							-89.1907	-0.10715	-0.01622			-88.2853	-0.01379	-0.09054
											-89.2531	-128.383	-127.895	-81.5406	-4.62289							-89.1907	-0.10775	-0.01625			-88.2853	-0.01381	-0.0911
											-89.2531	-127.027	-126.317	-82.2206	-4.97305							-89.2531	-0.10689	-0.01606			-88.3166	-0.01365	-0.09212
											-89.2219	-125.901	-125.313	-82.0669	-4.88445							-89.1595	-0.10555	-0.01571			-88.2853	-0.01335	-0.09245
											-89.1595	-125.187	-125.64	-80.9424	-4.73479							-89.1595	-0.1051	-0.01548			-88.2229	-0.01316	-0.0919
											-89.1907	-125.488	-127.216	-79.6596	-4.43965							-89.1282	-0.10527	-0.01548			-88.1917	-0.01316	-0.0911
											-89.1282	-126.283	-129.099	-79.1112	-3.99405							-89.097	-0.10497	-0.01557			-88.2229	-0.01323	-0.09026
											-89.097	-126.364	-130.546	-79.5047	-3.66482							-89.0658	-0.10427	-0.01553			-88.1293	-0.0132	-0.08952
											-89.097	-125.913	-131.306	-80.5522	-3.78605							-89.0346	-0.10409	-0.01542			-88.1293	-0.01311	-0.08924
											-89.097	-126.152	-131.312	-81.5847	-4.59328							-89.0658	-0.10471	-0.01544			-88.1605	-0.01312	-0.08943
											-89.0658	-127.526	-130.687	-81.5507	-5.57616							-89.097	-0.10522	-0.01554			-88.098	-0.01321	-0.08973
											-89.097	-128.935	-129.5	-80.3755	-5.95981							-89.0034	-0.10474	-0.01557			-88.0668	-0.01323	-0.08963
											-89.0034	-129.126	-127.902	-79.2067	-5.8624							-89.0034	-0.10388	-0.01558			-88.0668	-0.01324	-0.08895
											-89.1282	-128.269	-126.243	-78.7558	-5.54895							-89.0034	-0.10363	-0.01564			-88.098	-0.01329	-0.08862
											-89.0346	-126.861	-124.958	-79.0745	-4.60037							-88.9409	-0.10384	-0.01558			-88.0356	-0.01324	-0.0896
											-88.9721	-125.277	-124.332	-79.846	-3.27592							-88.9721	-0.10365	-0.01537			-88.0356	-0.01306	-0.09106
											-88.9097	-124.586	-124.261	-80.3996	-2.73499							-88.9097	-0.10304	-0.01521			-88.0356	-0.01293	-0.09123
											-88.9097	-125.102	-124.842	-80.5293	-3.3831							-88.9409	-0.1027	-0.01515			-88.0356	-0.01288	-0.09002
											-88.9721	-125.672	-126.504	-80.5339	-4.54581							-88.9097	-0.10309	-0.0151			-88.0356	-0.01284	-0.08924
											-88.9097	-125.504	-128.612	-80.7744	-5.43435							-88.8785	-0.10417	-0.01508			-87.9419	-0.01282	-0.08989
											-88.9409	-125.39	-129.569	-81.1201	-5.4981							-88.9097	-0.10504	-0.01508			-87.9732	-0.01282	-0.09128
											-88.8785	-126.363	-128.773	-81.0175	-4.497							-88.8161	-0.1045	-0.01508			-88.0044	-0.01282	-0.09235
											-88.8785	-127.894	-127.198	-80.7504	-3.19481							-88.8161	-0.10269	-0.01506			-87.8795	-0.0128	-0.09264
											-88.8785	-128.452	-126.158	-80.948	-2.73754							-88.7536	-0.1012	-0.01517			-87.9419	-0.01289	-0.09245
											-88.8161	-127.5	-125.99	-81.2827	-2.69468							-88.7848	-0.10088	-0.01537			-87.8795	-0.01306	-0.09196
											-88.8161	-125.827	-126.189	-81.2965	-1.86216							-88.8161	-0.10104	-0.01547			-87.9107	-0.01315	-0.09124
											-88.8161	-124.374	-126.503	-81.0439	-0.80519							-88.7536	-0.10116	-0.01535			-87.8171	-0.01305	-0.09081
											-88.7848	-123.698	-126.683	-80.554	-1.27347							-88.7848	-0.10117	-0.01512			-87.8171	-0.01285	-0.091
											-88.7224	-123.567	-126.291	-79.9452	-3.23025							-88.7848	-0.10106	-0.01499			-87.8795	-0.01274	-0.09118
											-88.7224	-123.365	-125.363	-79.4428	-4.97067							-88.66	-0.10125	-0.01502			-87.7234	-0.01277	-0.09084
											-88.7536	-123.026	-124.053	-79.1929	-5.61235							-88.66	-0.10199	-0.01524			-87.8171	-0.01295	-0.0903
											-88.6912	-122.923	-122.737	-79.2527	-5.3947							-88.66	-0.10245	-0.01561			-87.7234	-0.01327	-0.08992
											-88.6912	-123.129	-121.903	-79.7331	-4.77927							-88.6912	-0.10192	-0.01589			-87.7546	-0.01351	-0.09005
											-88.6912	-123.187	-121.487	-80.6473	-4.14821							-88.6912	-0.10062	-0.01585			-87.7546	-0.01347	-0.09074
											-88.6287	-123.094	-121.493	-81.3513	-3.56244							-88.5663	-0.09901	-0.01553			-87.661	-0.0132	-0.091
											-88.5975	-123.288	-122.441	-80.911	-3.06919							-88.5351	-0.09788	-0.01514			-87.6922	-0.01287	-0.08951
											-88.5663	-123.631	-123.944	-79.1569	-2.77061							-88.5351	-0.09798	-0.01483			-87.661	-0.01261	-0.08664
											-88.5975	-123.548	-124.425	-77.1755	-2.68264							-88.5351	-0.09893	-0.01471			-87.6922	-0.0125	-0.08456
											-88.5663	-122.828	-123.307	-76.6327	-3.05151							-88.5351	-0.0998	-0.01476			-87.5985	-0.01255	-0.08467
											-88.5039	-122.081	-121.992	-78.0094	-4.04293							-88.5351	-0.09996	-0.01493			-87.5361	-0.01269	-0.08593
											-88.5351	-122.305	-122.151	-79.9779	-5.08226							-88.5351	-0.09931	-0.01513			-87.5673	-0.01286	-0.0867
											-88.5039	-123.675	-123.678	-80.8692	-5.39694							-88.5351	-0.09829	-0.01524			-87.5049	-0.01295	-0.08665
											-88.5351	-125.043	-124.888	-80.5828	-4.90878							-88.4727	-0.09738	-0.0153			-87.6298	-0.01301	-0.08615
											-88.4727	-125.03	-124.772	-80.2623	-4.04982							-88.5039	-0.09677	-0.01542			-87.5673	-0.01311	-0.08578
											-88.4414	-123.558	-124.045	-80.056	-3.38997							-88.4414	-0.09685	-0.01547			-87.5361	-0.01315	-0.08577
											-88.4102	-122.047	-123.395	-79.2418	-3.6095							-88.379	-0.09722	-0.0153			-87.5673	-0.01301	-0.08578
											-88.4727	-121.715	-122.503	-78.1893	-4.70527							-88.4414	-0.09683	-0.01499			-87.5049	-0.01274	-0.08564
											-88.4414	-121.859	-121.296	-78.0362	-5.35981							-88.379	-0.09604	-0.0148			-87.4112	-0.01258	-0.08573
											-88.379	-120.836	-120.586	-78.678	-4.77359							-88.3166	-0.09602	-0.0148			-87.4425	-0.01258	-0.08641
											-88.4102	-118.791	-120.794	-79.189	-4.02971							-88.2853	-0.09698	-0.01486			-87.4425	-0.01263	-0.08739
											-88.3478	-117.556	-121.262	-79.4058	-4.09266							-88.2853	-0.0982	-0.01484			-87.4425	-0.01261	-0.08791
											-88.2853	-118.249	-121.333	-79.8424	-4.52622							-88.2541	-0.09885	-0.01472			-87.3488	-0.01251	-0.08772
											-88.3166	-120.206	-121.103	-80.5813	-4.57119							-88.3166	-0.09882	-0.01464			-87.4425	-0.01244	-0.0873
											-88.2853	-121.809	-120.89	-80.9649	-4.03865							-88.3166	-0.09879	-0.01481			-87.38	-0.01259	-0.0869
											-88.2541	-122.157	-120.817	-80.6235	-3.33745							-88.2541	-0.09914	-0.01513			-87.3488	-0.01286	-0.08651
											-88.2541	-121.784	-120.803	-80.0266	-3.20541							-88.2541	-0.09925	-0.01525			-87.2864	-0.01296	-0.08634
											-88.3166	-121.657	-120.775	-79.983	-4.00233							-88.1917	-0.09835	-0.01508			-87.2864	-0.01282	-0.08624
											-88.1917	-122.267	-121.018	-80.715	-5.09499							-88.1605	-0.09654	-0.01489			-87.2864	-0.01266	-0.08559
											-88.2541	-123.196	-121.608	-81.5339	-5.39258							-88.2229	-0.09475	-0.01494			-87.2864	-0.0127	-0.08439
											-88.1917	-123.349	-122.119	-81.6703	-4.52494							-88.1293	-0.09403	-0.0152			-87.2864	-0.01292	-0.08361
											-88.1605	-122.41	-122.496	-81.0301	-3.29355							-88.098	-0.09415	-0.01537			-87.2239	-0.01306	-0.08397
											-88.1293	-121.267	-122.961	-79.9661	-2.56916							-88.0668	-0.0939	-0.01527			-87.3176	-0.01298	-0.08512
											-88.1605	-120.701	-123.332	-79.1395	-2.48307							-88.1293	-0.09301	-0.01507			-87.2239	-0.01281	-0.08634
											-88.0668	-120.606	-123.041	-79.4748	-2.86985							-88.1293	-0.09254	-0.01496			-87.1927	-0.01272	-0.08727
											-88.0668	-120.499	-121.662	-80.5398	-3.34434							-88.0668	-0.09298	-0.01497			-87.1615	-0.01272	-0.08775
											-87.9732	-119.75	-119.85	-80.579	-3.58104							-88.0356	-0.09357	-0.01499			-87.099	-0.01274	-0.08795
											-88.0668	-118.334	-118.617	-79.2258	-3.75847							-88.0044	-0.09376	-0.01498			-87.1303	-0.01273	-0.08787
											-88.0668	-117.379	-118.169	-77.9089	-4.22464							-88.0356	-0.09395	-0.01493			-87.0678	-0.01269	-0.08711
											-88.0668	-117.662	-118.176	-77.6547	-4.57752							-87.9732	-0.09446	-0.01488			-87.0366	-0.01265	-0.08584
											-88.0044	-118.474	-118.474	-78.0102	-3.83292							-87.9732	-0.09515	-0.01476			-87.0366	-0.01255	-0.08457
											-88.0044	-118.91	-119.191	-78.0754	-2.11677							-87.8795	-0.09599	-0.01456			-87.099	-0.01238	-0.0834
											-88.0044	-118.839	-120.089	-77.7073	-0.99218							-88.0044	-0.09668	-0.01441			-87.0678	-0.01225	-0.08242
											-88.0356	-118.613	-120.457	-77.3028	-1.53029							-87.9419	-0.0965	-0.01444			-87.0366	-0.01227	-0.08199
											-87.9419	-118.657	-120.127	-77.1882	-3.29477							-87.8171	-0.09554	-0.01454			-86.9117	-0.01236	-0.08226
											-87.9107	-118.874	-119.926	-77.6543	-5.0024							-87.8171	-0.09478	-0.01448			-86.9742	-0.01231	-0.08264
											-87.9732	-118.653	-120.113	-78.629	-5.4966							-87.8171	-0.09461	-0.01426			-86.9117	-0.01212	-0.0826
											-87.9107	-117.98	-119.917	-79.3587	-4.72454							-87.8483	-0.09445	-0.0141			-86.943	-0.01199	-0.08243
											-87.9107	-117.499	-119.228	-79.3079	-3.58502							-87.8795	-0.0935	-0.01423			-86.9117	-0.0121	-0.08247
											-87.7858	-117.514	-118.732	-78.8649	-2.97421							-87.7234	-0.0919	-0.01455			-86.943	-0.01237	-0.08252
											-87.7234	-118.21	-118.605	-78.6746	-2.94905							-87.8171	-0.09084	-0.01472			-86.9117	-0.01251	-0.08247
											-87.8171	-119.261	-118.628	-78.5109	-2.69667							-87.7858	-0.09114	-0.01463			-86.8181	-0.01244	-0.08268
											-87.7546	-119.439	-118.905	-77.9907	-2.03661							-87.7858	-0.0924	-0.01436			-86.8493	-0.01221	-0.08313
											-87.8171	-118.644	-119.516	-77.5585	-1.96569							-87.661	-0.09364	-0.01414			-86.8181	-0.01202	-0.0834
											-87.7234	-118.228	-120.023	-77.5617	-2.96385							-87.661	-0.09448	-0.0141			-86.7556	-0.01199	-0.08341
											-87.7858	-118.529	-119.869	-77.8699	-4.11966							-87.7234	-0.09496	-0.01425			-86.8181	-0.01211	-0.08333
											-87.7546	-118.675	-119.189	-78.3407	-4.37384							-87.7234	-0.09508	-0.01444			-86.7244	-0.01227	-0.08292
											-87.6922	-118.413	-118.806	-78.5541	-3.96866							-87.7234	-0.09475	-0.01448			-86.7869	-0.01231	-0.08236
											-87.6922	-118.143	-119.01	-77.7718	-4.15671							-87.661	-0.09377	-0.01436			-86.7244	-0.01221	-0.08228
											-87.6298	-117.812	-119.065	-76.4306	-5.30591							-87.5985	-0.09243	-0.01418			-86.662	-0.01205	-0.0822
											-87.661	-117.046	-118.357	-75.8895	-6.15586							-87.6298	-0.09172	-0.01402			-86.7244	-0.01192	-0.08142
											-87.6298	-116.073	-117.133	-76.2273	-5.60521							-87.5361	-0.09203	-0.01395			-86.662	-0.01186	-0.08049
											-87.5673	-115.405	-116.06	-76.6647	-4.3159							-87.5985	-0.09248	-0.01398			-86.6308	-0.01188	-0.08024
											-87.6298	-115.214	-115.193	-76.7203	-3.57914							-87.4737	-0.09215	-0.01409			-86.6932	-0.01198	-0.08051
											-87.5673	-115.539	-114.355	-76.2167	-3.71403							-87.5673	-0.09114	-0.01421			-86.5996	-0.01208	-0.08087
											-87.5673	-115.922	-114.083	-75.5504	-4.02847							-87.5361	-0.09005	-0.01432			-86.5996	-0.01217	-0.08129
											-87.5049	-115.842	-114.571	-75.2718	-3.87055							-87.4425	-0.08931	-0.01442			-86.5996	-0.01226	-0.08162
											-87.5673	-115.839	-115.289	-75.3708	-3.39015							-87.4737	-0.08918	-0.01447			-86.5683	-0.0123	-0.08153
											-87.5361	-116.433	-116.04	-75.6151	-3.08435							-87.5049	-0.08973	-0.01447			-86.5683	-0.0123	-0.08089
											-87.5361	-117.132	-116.877	-75.7947	-3.16949							-87.4737	-0.0903	-0.01439			-86.5059	-0.01223	-0.07988
											-87.4425	-117.329	-117.326	-75.7136	-3.60227							-87.4737	-0.09035	-0.01433			-86.5371	-0.01218	-0.0791
											-87.4425	-117.098	-116.748	-75.7059	-4.04595							-87.4425	-0.09038	-0.01426			-86.5059	-0.01212	-0.07916
											-87.4737	-116.742	-115.29	-76.2075	-3.96505							-87.4112	-0.091	-0.01404			-86.4747	-0.01193	-0.07992
											-87.4112	-116.373	-113.929	-76.8434	-3.41434							-87.38	-0.09173	-0.01381			-86.4747	-0.01174	-0.08078
											-87.4112	-116.016	-113.593	-77.1591	-2.99474							-87.38	-0.09176	-0.01382			-86.4122	-0.01175	-0.08136
											-87.3488	-115.698	-114.3	-77.4817	-2.52859							-87.2864	-0.09115	-0.01416			-86.4747	-0.01204	-0.08134
											-87.3488	-115.607	-114.967	-78.3015	-1.58243							-87.2551	-0.09033	-0.01458			-86.4435	-0.01239	-0.08067
											-87.3176	-115.84	-114.484	-79.4228	-0.93077							-87.2864	-0.08972	-0.01473			-86.4122	-0.01252	-0.08022
											-87.2864	-116.101	-112.949	-80.0969	-1.37822							-87.3488	-0.08995	-0.01452			-86.3186	-0.01234	-0.08046
											-87.3488	-116.134	-111.783	-79.6587	-2.5668							-87.2239	-0.09082	-0.01415			-86.3498	-0.01203	-0.08082
											-87.2864	-115.63	-112.37	-78.1506	-3.74193							-87.2551	-0.09124	-0.01397			-86.3498	-0.01187	-0.08065
											-87.2551	-114.619	-114.273	-76.6604	-4.65699							-87.2551	-0.09058	-0.01412			-86.3186	-0.012	-0.08035
											-87.1927	-113.802	-115.613	-76.0122	-5.44634							-87.1927	-0.08941	-0.0144			-86.2562	-0.01224	-0.08038
											-87.2239	-113.533	-115.377	-76.0481	-5.93752							-87.2239	-0.08887	-0.01451			-86.2562	-0.01233	-0.0802
											-87.1927	-113.573	-114.263	-76.2261	-5.69385							-87.1303	-0.08886	-0.01441			-86.2874	-0.01225	-0.07944
											-87.1927	-113.978	-113.332	-75.9808	-4.78257							-87.1927	-0.08846	-0.0143			-86.2874	-0.01216	-0.07872
											-87.2239	-114.81	-113.022	-75.1466	-3.82129							-87.1615	-0.08787	-0.01435			-86.1937	-0.0122	-0.07842
											-87.1615	-115.452	-113.126	-74.6108	-3.26837							-87.0678	-0.08806	-0.01454			-86.2249	-0.01236	-0.07849
											-87.099	-115.621	-113.322	-75.5859	-3.53117							-87.099	-0.08869	-0.01467			-86.1937	-0.01247	-0.07896
											-87.1303	-115.685	-113.861	-77.6486	-4.77407							-87.0678	-0.08861	-0.01461			-86.1625	-0.01242	-0.07955
											-87.099	-115.528	-114.893	-78.9418	-6.1067							-87.1303	-0.08791	-0.01442			-86.1313	-0.01226	-0.07944
											-87.1615	-114.622	-115.675	-78.4489	-6.48035							-87.0678	-0.08743	-0.01431			-86.1313	-0.01216	-0.07858
											-87.099	-113.053	-115.551	-76.4527	-5.95667							-87.0366	-0.08749	-0.01433			-86.0688	-0.01218	-0.07788
											-87.0678	-111.895	-114.952	-73.9569	-5.04605							-87.0054	-0.08779	-0.01434			-86.1313	-0.01219	-0.07775
											-87.0678	-112.255	-114.404	-72.4968	-3.81958							-87.0054	-0.08797	-0.01425			-86.1001	-0.01211	-0.07812
											-87.0054	-113.676	-113.925	-72.7999	-2.53098							-87.0054	-0.08781	-0.01418			-86.1001	-0.01205	-0.07894
											-87.0366	-114.824	-113.661	-73.8474	-1.72363							-86.9117	-0.08753	-0.01429			-86.0688	-0.01215	-0.07964
											-87.0054	-115.034	-113.767	-74.2101	-1.48315							-86.943	-0.08718	-0.01454			-86.0064	-0.01236	-0.07946
											-87.0054	-114.517	-113.876	-73.7551	-1.66771							-86.8805	-0.08639	-0.01471			-86.0064	-0.0125	-0.07851
											-86.9117	-113.901	-113.371	-73.2589	-2.21816							-86.9117	-0.08565	-0.01474			-86.0064	-0.01253	-0.07733
											-86.943	-113.287	-112.281	-72.9621	-2.89575							-86.943	-0.08594	-0.01465			-85.9752	-0.01245	-0.07581
											-86.9742	-112.43	-111.115	-72.7099	-3.49515							-86.9117	-0.08659	-0.01443			-86.0064	-0.01227	-0.07432
											-86.8493	-111.667	-110.369	-72.7139	-4.24643							-86.8493	-0.0861	-0.01419			-85.944	-0.01206	-0.07386
											-86.8493	-111.414	-110.468	-73.2213	-4.85357							-86.8181	-0.08481	-0.01415			-86.0064	-0.01203	-0.07437
											-86.7869	-111.862	-111.507	-74.1707	-4.65229							-86.7869	-0.08449	-0.01429			-85.944	-0.01215	-0.0749
											-86.8181	-112.62	-112.814	-75.0987	-3.94749							-86.8181	-0.0853	-0.01436			-85.9128	-0.01221	-0.07534
											-86.8181	-112.549	-113.469	-75.2539	-3.56993							-86.7244	-0.0858	-0.01418			-85.8815	-0.01205	-0.07619
											-86.7869	-111.799	-113.424	-74.785	-3.6085							-86.7869	-0.08564	-0.01393			-85.8191	-0.01184	-0.07705
											-86.7556	-112.103	-113.048	-74.7316	-3.7106							-86.7556	-0.08524	-0.01391			-85.8503	-0.01182	-0.07702
											-86.7556	-113.689	-112.654	-75.3335	-3.93774							-86.6932	-0.08482	-0.01404			-85.8503	-0.01193	-0.07632
											-86.7556	-114.317	-112.596	-75.6761	-4.6089							-86.662	-0.08501	-0.01408			-85.7879	-0.01197	-0.07635
											-86.6932	-112.595	-112.995	-75.3021	-5.40472							-86.6308	-0.086	-0.01397			-85.8503	-0.01187	-0.07766
											-86.7244	-109.93	-113.395	-74.8604	-5.544							-86.7244	-0.08657	-0.014			-85.7879	-0.0119	-0.0788
											-86.6932	-108.304	-112.941	-74.8113	-4.82509							-86.662	-0.08565	-0.01426			-85.663	-0.01212	-0.07858
											-86.662	-108.036	-111.975	-74.6048	-3.62024							-86.5996	-0.08401	-0.01448			-85.6942	-0.01231	-0.07778
											-86.662	-108.678	-111.929	-73.8666	-2.27123							-86.5371	-0.08298	-0.01443			-85.7254	-0.01227	-0.07746
											-86.6932	-110.193	-113.127	-73.058	-1.30688							-86.6308	-0.08278	-0.01415			-85.6942	-0.01203	-0.07709
											-86.6932	-112.107	-114.602	-72.5883	-1.1691							-86.5371	-0.08277	-0.01384			-85.7254	-0.01176	-0.07569
											-86.5683	-112.945	-115.398	-72.2928	-1.69566							-86.5683	-0.08288	-0.01369			-85.6318	-0.01164	-0.07373
											-86.5683	-111.852	-115.098	-71.9522	-2.50888							-86.5683	-0.08353	-0.01381			-85.663	-0.01174	-0.07261
											-86.5683	-110.013	-113.732	-71.6948	-3.3234							-86.5683	-0.08434	-0.0141			-85.6006	-0.01199	-0.07252
											-86.5996	-109.246	-111.971	-71.6808	-3.7047							-86.5059	-0.08434	-0.01427			-85.5694	-0.01213	-0.07218
											-86.5683	-109.769	-110.747	-72.042	-3.02866							-86.4747	-0.08343	-0.01411			-85.5694	-0.01199	-0.07076
											-86.5371	-110.534	-110.561	-72.626	-1.15263							-86.4122	-0.08281	-0.01374			-85.5694	-0.01168	-0.06915
											-86.4747	-110.975	-111.232	-73.3021	0.653845							-86.4435	-0.08299	-0.01349			-85.5381	-0.01147	-0.06874
											-86.5059	-110.828	-111.653	-74.2359	0.291954							-86.4122	-0.08334	-0.0135			-85.5381	-0.01148	-0.06978
											-86.4435	-110.01	-111.193	-75.0558	-2.67818							-86.4435	-0.08353	-0.01361			-85.5694	-0.01157	-0.07158
											-86.5059	-109.063	-110.508	-74.9451	-5.98157							-86.4122	-0.08356	-0.01368			-85.4757	-0.01163	-0.07309
											-86.381	-108.541	-110.266	-73.6638	-7.26575							-86.4122	-0.08322	-0.01373			-85.4757	-0.01167	-0.07355
											-86.5059	-108.529	-110.455	-71.9116	-6.47905							-86.3498	-0.08257	-0.01382			-85.4133	-0.01175	-0.07324
											-86.4122	-108.749	-110.837	-70.728	-4.96849							-86.3498	-0.0819	-0.0139			-85.4133	-0.01182	-0.07308
											-86.3186	-108.585	-110.955	-70.8223	-3.7685							-86.3186	-0.0815	-0.01393			-85.4133	-0.01184	-0.07376
											-86.381	-107.808	-110.61	-72.0562	-3.05121							-86.2562	-0.08139	-0.014			-85.4133	-0.0119	-0.07513
											-86.3498	-107.177	-110.208	-73.3854	-2.42831							-86.3186	-0.08143	-0.01409			-85.3196	-0.01198	-0.07647
											-86.4122	-107.444	-109.855	-73.6279	-1.88193							-86.2874	-0.08166	-0.0141			-85.3196	-0.01199	-0.0771
											-86.2874	-108.084	-109.426	-72.7772	-2.00572							-86.2249	-0.08219	-0.01395			-85.2572	-0.01186	-0.07653
											-86.2874	-107.933	-109.065	-72.0402	-2.84272							-86.2249	-0.08254	-0.0137			-85.3196	-0.01165	-0.07499
											-86.2874	-107.056	-108.824	-72.1169	-3.84314							-86.2249	-0.08204	-0.01353			-85.3196	-0.0115	-0.07379
											-86.2249	-106.439	-108.931	-72.6158	-4.811							-86.2249	-0.08058	-0.01349			-85.2884	-0.01147	-0.07363
											-86.1937	-106.284	-109.375	-72.8697	-5.43668							-86.1625	-0.07893	-0.01346			-85.2572	-0.01144	-0.07324
											-86.2249	-106.15	-109.279	-72.4986	-5.20613							-86.1937	-0.07815	-0.01339			-85.3196	-0.01138	-0.07137
											-86.1625	-105.984	-108.405	-71.7606	-4.5654							-86.1625	-0.07848	-0.01339			-85.2259	-0.01138	-0.06887
											-86.1313	-106.227	-107.828	-71.265	-4.27454							-86.0376	-0.07926	-0.01351			-85.2259	-0.01148	-0.06744
											-86.1625	-106.95	-108.162	-70.7871	-4.01599							-86.0688	-0.07988	-0.01364			-85.1947	-0.01159	-0.06809
											-86.1313	-107.529	-108.802	-69.9799	-3.1344							-86.1001	-0.08004	-0.01373			-85.1635	-0.01167	-0.07032
											-86.1001	-107.61	-108.848	-69.6684	-2.17219							-86.1313	-0.07966	-0.01373			-85.1947	-0.01167	-0.07241
											-86.1313	-107.116	-108.042	-70.2791	-2.23613							-86.1001	-0.07912	-0.01364			-85.1323	-0.01159	-0.07299
											-86.1313	-106.128	-107.11	-70.8859	-3.07065							-86.0376	-0.07867	-0.01341			-85.1635	-0.0114	-0.07198
											-86.1001	-105.237	-107.12	-70.6718	-3.51276							-86.0064	-0.07822	-0.01321			-85.1011	-0.01123	-0.07023
											-86.0064	-105.043	-108.201	-69.849	-3.23986							-86.0376	-0.0779	-0.01316			-85.1323	-0.01119	-0.06924
											-86.0376	-105.4	-109.48	-69.4582	-2.66952							-86.0064	-0.07766	-0.01318			-85.1011	-0.0112	-0.06981
											-86.0376	-105.704	-110.214	-69.8288	-2.08858							-85.944	-0.07736	-0.01319			-85.1323	-0.01121	-0.07109
											-86.0376	-105.479	-110.214	-70.1749	-1.71435							-85.9752	-0.07738	-0.01324			-85.0386	-0.01125	-0.07161
											-85.9752	-104.849	-109.897	-70.3027	-1.76194							-85.9128	-0.07779	-0.01333			-85.0699	-0.01133	-0.07097
											-85.9752	-104.458	-110	-70.5189	-2.28351							-85.9128	-0.07843	-0.01342			-85.0074	-0.01141	-0.07011
											-85.944	-104.736	-110.453	-70.6285	-3.00942							-85.8503	-0.07912	-0.0135			-84.9762	-0.01148	-0.07005
											-85.944	-105.432	-110.229	-70.6346	-3.31501							-85.9128	-0.07909	-0.01368			-84.945	-0.01163	-0.07081
											-85.8503	-105.786	-108.92	-70.9911	-3.10401							-85.8503	-0.07781	-0.01395			-84.9762	-0.01186	-0.07161
											-85.8815	-105.139	-107.491	-71.4952	-3.00075							-85.7879	-0.07614	-0.01407			-84.9138	-0.01196	-0.07172
											-85.8191	-103.658	-106.606	-71.512	-3.18629							-85.8191	-0.07573	-0.01385			-84.8825	-0.01177	-0.07074
											-85.7567	-102.308	-105.925	-71.3216	-3.26218							-85.8191	-0.07688	-0.01346			-84.7889	-0.01144	-0.06894
											-85.8503	-101.717	-105.406	-71.8831	-3.18845							-85.7567	-0.07799	-0.01318			-84.8513	-0.0112	-0.06761
											-85.8191	-101.753	-105.529	-73.0593	-3.26495							-85.8191	-0.07749	-0.01315			-84.7889	-0.01118	-0.06786
											-85.8503	-101.894	-106.112	-73.2352	-3.45919							-85.7254	-0.07599	-0.01319			-84.8825	-0.01121	-0.06926
											-85.7879	-101.782	-106.418	-71.8606	-3.74862							-85.7567	-0.07545	-0.01303			-84.7889	-0.01108	-0.0705
											-85.7567	-101.737	-106.157	-70.4483	-4.3683							-85.6942	-0.07648	-0.01283			-84.8201	-0.01091	-0.07101
											-85.6942	-102.381	-105.718	-70.3542	-5.05767							-85.6942	-0.07777	-0.01298			-84.7889	-0.01103	-0.07088
											-85.6942	-103.596	-105.65	-71.314	-4.98376							-85.663	-0.07795	-0.01346			-84.7577	-0.01144	-0.07008
											-85.6942	-104.227	-106.111	-72.1374	-3.84276							-85.663	-0.07731	-0.01378			-84.7265	-0.01171	-0.06865
											-85.6318	-103.662	-106.713	-72.1032	-2.35137							-85.6318	-0.07699	-0.0136			-84.6952	-0.01156	-0.06732
											-85.6942	-102.928	-107.052	-71.3978	-1.42617							-85.6318	-0.07694	-0.01312			-84.6952	-0.01115	-0.06705
											-85.663	-102.893	-106.973	-70.5492	-1.36977							-85.6006	-0.07633	-0.01275			-84.7265	-0.01084	-0.06793
											-85.6318	-103.123	-106.464	-69.6062	-2.04486							-85.6006	-0.07539	-0.01274			-84.664	-0.01083	-0.06921
											-85.5694	-103.024	-106.095	-68.1444	-3.43515							-85.5381	-0.07538	-0.01296			-84.6328	-0.01102	-0.07001
											-85.5694	-102.701	-106.586	-66.5605	-5.23865							-85.6006	-0.07644	-0.01312			-84.5704	-0.01115	-0.06987
											-85.5694	-102.494	-107.289	-66.202	-6.19656							-85.5069	-0.07743	-0.01311			-84.6328	-0.01114	-0.06927
											-85.5694	-102.571	-107.055	-67.2272	-5.46595							-85.5069	-0.07779	-0.013			-84.664	-0.01105	-0.06903
											-85.5694	-102.835	-105.794	-68.319	-4.08319							-85.4445	-0.07798	-0.01288			-84.5079	-0.01095	-0.06944
											-85.5381	-102.783	-104.199	-68.8484	-3.63706							-85.5069	-0.078	-0.01282			-84.5704	-0.0109	-0.06995
											-85.5069	-102.119	-103.041	-69.2403	-4.373							-85.4445	-0.07688	-0.01292			-84.6016	-0.01098	-0.06962
											-85.4757	-100.981	-102.774	-69.5476	-5.06845							-85.4757	-0.07442	-0.01314			-84.5704	-0.01117	-0.06807
											-85.4445	-99.6395	-103.328	-69.4669	-4.4894							-85.4757	-0.07191	-0.01328			-84.5391	-0.01129	-0.06656
											-85.4133	-98.7329	-104.286	-69.282	-3.09334							-85.382	-0.07062	-0.01317			-84.4767	-0.01119	-0.06624
											-85.4445	-99.0889	-105.123	-69.2724	-2.40228							-85.4133	-0.07064	-0.01293			-84.5391	-0.01099	-0.06644
											-85.4445	-100.531	-105.519	-69.2744	-2.87823							-85.382	-0.07132	-0.01285			-84.4143	-0.01092	-0.06624
											-85.4133	-101.771	-105.505	-69.2887	-3.52253							-85.3196	-0.07241	-0.013			-84.5079	-0.01105	-0.06593
											-85.382	-101.707	-105.204	-69.2035	-3.55035							-85.3196	-0.07379	-0.01306			-84.4455	-0.0111	-0.06573
											-85.3196	-100.653	-104.678	-68.7832	-3.07829							-85.3196	-0.07479	-0.01276			-84.4455	-0.01085	-0.06575
											-85.2884	-99.7182	-104.139	-68.5551	-2.51204							-85.3196	-0.07493	-0.01236			-84.3518	-0.01051	-0.0663
											-85.3508	-99.2995	-103.695	-69.0282	-2.33558							-85.2884	-0.07447	-0.01227			-84.3206	-0.01043	-0.06744
											-85.3196	-99.2176	-102.953	-69.2547	-2.57494							-85.2259	-0.07376	-0.01253			-84.3518	-0.01065	-0.06828
											-85.3196	-99.2691	-101.791	-68.4279	-2.46225							-85.2884	-0.07281	-0.01279			-84.2894	-0.01087	-0.06796
											-85.2884	-99.2257	-101.163	-67.6408	-1.65396							-85.2572	-0.0718	-0.01276			-84.2582	-0.01085	-0.06692
											-85.2572	-99.0742	-101.676	-68.1835	-0.77471							-85.1947	-0.07136	-0.01263			-84.3518	-0.01074	-0.06611
											-85.1947	-99.0302	-102.442	-69.2669	-0.84139							-85.1635	-0.07153	-0.01264			-84.2582	-0.01074	-0.06568
											-85.2572	-99.2651	-102.437	-69.1399	-2.36023							-85.1947	-0.07184	-0.01284			-84.2894	-0.01091	-0.06568
											-85.1947	-99.7985	-102.001	-67.4077	-4.60572							-85.1947	-0.07238	-0.01317			-84.1645	-0.01119	-0.06658
											-85.1947	-100.403	-101.798	-65.286	-5.93874							-85.1323	-0.07319	-0.01334			-84.2582	-0.01134	-0.06804
											-85.2259	-100.361	-101.714	-64.2717	-5.44612							-85.1323	-0.0739	-0.01316			-84.227	-0.01119	-0.06885
											-85.1323	-99.1772	-101.443	-64.831	-3.70683							-85.0699	-0.07422	-0.01278			-84.1957	-0.01086	-0.06861
											-85.0699	-97.5276	-100.904	-66.1766	-2.15726							-85.1011	-0.07376	-0.01246			-84.1957	-0.01059	-0.06791
											-85.0699	-96.8436	-100.496	-67.2736	-1.86001							-85.1011	-0.07252	-0.01226			-84.1021	-0.01042	-0.06695
											-85.0386	-97.5144	-100.78	-68.0468	-2.28556							-85.0699	-0.07116	-0.01222			-84.1333	-0.01039	-0.06573
											-85.1011	-98.3561	-101.642	-69.0956	-2.40271							-85.0386	-0.07006	-0.01231			-84.1333	-0.01046	-0.0647
											-85.0699	-98.5256	-102.385	-69.8999	-2.34304							-84.945	-0.06938	-0.0124			-84.1021	-0.01054	-0.06442
											-85.0386	-98.3512	-102.489	-69.324	-2.7377							-85.0386	-0.0693	-0.01238			-84.0397	-0.01052	-0.06495
											-85.0386	-97.9413	-101.464	-67.5806	-3.40547							-84.945	-0.06953	-0.0123			-84.1021	-0.01046	-0.06542
											-84.945	-97.1777	-99.5332	-65.9938	-3.94062							-84.9762	-0.06946	-0.01233			-84.0709	-0.01048	-0.06532
											-85.0074	-96.6928	-98.0046	-65.4597	-4.40557							-84.9762	-0.06881	-0.0125			-84.0709	-0.01063	-0.06548
											-85.0386	-97.0738	-97.775	-66.0448	-4.87272							-84.9138	-0.06813	-0.01269			-84.0397	-0.01079	-0.06622
											-84.945	-97.7465	-98.5173	-67.2811	-5.02649							-84.945	-0.06797	-0.01274			-84.0084	-0.01083	-0.06639
											-84.8825	-97.7892	-99.2353	-68.2757	-4.35162							-84.9138	-0.06816	-0.01265			-83.8836	-0.01075	-0.06543
											-84.945	-97.2482	-99.4149	-68.4344	-3.03631							-84.8513	-0.06815	-0.01265			-83.946	-0.01075	-0.06455
											-84.8513	-96.4864	-99.5992	-67.8404	-2.21256							-84.8201	-0.06762	-0.01266			-83.9148	-0.01076	-0.06494
											-84.8201	-95.6552	-100.104	-67.0597	-2.63292							-84.8201	-0.0672	-0.01248			-83.946	-0.01061	-0.06603
											-84.9138	-95.3262	-100.129	-66.5186	-3.72468							-84.8201	-0.06765	-0.01214			-83.8836	-0.01032	-0.06631
											-84.8825	-95.9327	-99.3457	-66.1105	-4.39434							-84.7889	-0.06888	-0.01196			-83.9148	-0.01017	-0.06509
											-84.7889	-96.7252	-98.5193	-65.6328	-4.24834							-84.6952	-0.07	-0.01199			-83.8836	-0.01019	-0.06302
											-84.8825	-96.5115	-98.0531	-65.4212	-3.70741							-84.7265	-0.07042	-0.01204			-83.8211	-0.01023	-0.06129
											-84.7889	-95.4892	-97.8473	-65.7358	-3.24725							-84.7265	-0.07011	-0.01214			-83.9148	-0.01032	-0.06058
											-84.7577	-94.7782	-98.1214	-65.9689	-2.88489							-84.6952	-0.06912	-0.0124			-83.7587	-0.01054	-0.06114
											-84.7577	-95.0342	-98.7678	-65.7718	-2.68106							-84.664	-0.06787	-0.01278			-83.8211	-0.01086	-0.06297
											-84.6952	-96.17	-99.0632	-65.7928	-2.82398							-84.6952	-0.06715	-0.013			-83.7899	-0.01105	-0.06482
											-84.6952	-97.1193	-98.9321	-66.2636	-2.85337							-84.6328	-0.06739	-0.01288			-83.7587	-0.01095	-0.06526
											-84.7577	-97.1214	-99.0015	-66.6368	-2.35215							-84.6952	-0.06822	-0.01262			-83.7587	-0.01073	-0.06453
											-84.6952	-96.5723	-99.0883	-66.9712	-1.85076							-84.6328	-0.06851	-0.01243			-83.7275	-0.01057	-0.06383
											-84.6952	-95.6202	-98.7282	-67.4687	-2.06573							-84.6016	-0.06782	-0.01232			-83.7275	-0.01047	-0.06372
											-84.6016	-94.272	-98.4676	-67.478	-2.77228							-84.5391	-0.06701	-0.01222			-83.6963	-0.01039	-0.06405
											-84.664	-93.0842	-98.5681	-66.6062	-3.12233							-84.5391	-0.06667	-0.0122			-83.6963	-0.01037	-0.06405
											-84.6016	-92.3804	-98.3686	-65.7454	-3.14038							-84.5391	-0.06647	-0.01229			-83.6338	-0.01045	-0.06314
											-84.6016	-92.3352	-97.397	-65.5252	-3.55206							-84.5704	-0.06613	-0.01243			-83.6338	-0.01057	-0.0617
											-84.5704	-93.4785	-96.3031	-65.2945	-4.18596							-84.5704	-0.06582	-0.01254			-83.5714	-0.01066	-0.06057
											-84.5704	-95.6371	-96.4296	-64.7298	-4.20231							-84.4767	-0.066	-0.01252			-83.5714	-0.01064	-0.06015
											-84.5391	-97.2867	-97.6692	-64.5279	-3.62172							-84.4767	-0.06685	-0.01231			-83.5714	-0.01046	-0.06045
											-84.5079	-97.3031	-98.5058	-64.8692	-3.12247							-84.5079	-0.06788	-0.01207			-83.5402	-0.01026	-0.06112
											-84.5079	-95.9707	-98.4176	-65.012	-2.59825							-84.4455	-0.0683	-0.01205			-83.5402	-0.01024	-0.06109
											-84.5079	-94.042	-98.097	-64.8816	-1.84044							-84.4143	-0.06781	-0.01221			-83.5089	-0.01038	-0.05967
											-84.4767	-92.5435	-98.1105	-65.0281	-1.56032							-84.4143	-0.06693	-0.01228			-83.5089	-0.01044	-0.05819
											-84.4143	-92.2279	-98.4026	-65.192	-2.16938							-84.3831	-0.06654	-0.0121			-83.5402	-0.01029	-0.05794
											-84.4455	-92.6908	-98.401	-65.2134	-3.17318							-84.4143	-0.06685	-0.01183			-83.5089	-0.01006	-0.0583
											-84.3518	-93.4805	-97.8749	-65.7134	-3.8851							-84.2894	-0.06751	-0.01165			-83.4777	-0.0099	-0.05856
											-84.3831	-94.611	-97.2318	-66.1717	-3.90901							-84.3518	-0.06786	-0.01159			-83.4153	-0.00985	-0.05904
											-84.3831	-95.2161	-96.7806	-65.3015	-2.92791							-84.2582	-0.06729	-0.01166			-83.4465	-0.00991	-0.0599
											-84.2582	-94.1359	-96.3305	-63.6417	-1.19563							-84.3206	-0.06623	-0.01179			-83.4153	-0.01002	-0.0605
											-84.3518	-92.0121	-95.8932	-62.8301	0.096146							-84.227	-0.06552	-0.01202			-83.3216	-0.01022	-0.06014
											-84.3206	-90.7226	-95.6564	-63.3074	0.311235							-84.2582	-0.06557	-0.01224			-83.3216	-0.0104	-0.059
											-84.3206	-90.6985	-95.586	-64.1523	-0.03245							-84.2894	-0.06613	-0.01231			-83.2904	-0.01046	-0.0582
											-84.2582	-90.856	-95.7693	-64.4887	-0.31606							-84.1957	-0.06654	-0.01228			-83.3216	-0.01044	-0.05859
											-84.1957	-90.7231	-96.6636	-64.5379	-0.58323							-84.1957	-0.06638	-0.01224			-83.2592	-0.0104	-0.0596
											-84.2894	-90.5966	-98.165	-64.6161	-1.33704							-84.1333	-0.06588	-0.01229			-83.3528	-0.01045	-0.05968
											-84.2894	-90.584	-99.1593	-64.3458	-2.72971							-84.1957	-0.06536	-0.01233			-83.2904	-0.01048	-0.0582
											-84.1333	-91.0137	-99.1183	-63.5831	-4.13666							-84.1957	-0.06489	-0.0122			-83.1968	-0.01037	-0.05632
											-84.1645	-92.0903	-98.5895	-62.5764	-4.6151							-84.1021	-0.06458	-0.01198			-83.2592	-0.01018	-0.05591
											-84.1333	-92.8215	-97.7636	-61.4149	-3.74944							-84.1333	-0.06431	-0.01182			-83.2592	-0.01005	-0.05761
											-84.1333	-92.431	-96.6358	-60.6237	-2.0617							-84.1021	-0.06363	-0.01172			-83.228	-0.00996	-0.06024
											-84.0709	-91.4998	-95.8506	-61.1187	-0.57709							-84.1333	-0.06293	-0.01157			-83.1655	-0.00983	-0.06185
											-84.1333	-90.8152	-95.853	-62.71	0.009771							-84.1333	-0.06309	-0.01151			-83.1343	-0.00978	-0.06144
											-84.1021	-90.7288	-96.1434	-64.0289	-0.51363							-84.0709	-0.06399	-0.01165			-83.1968	-0.0099	-0.06004
											-84.1021	-91.0426	-95.9416	-64.1349	-2.12789							-84.0084	-0.0647	-0.01188			-83.1343	-0.0101	-0.05929
											-84.0709	-91.2251	-95.3819	-63.2552	-4.29734							-84.0084	-0.06479	-0.01207			-83.1343	-0.01026	-0.05879
											-84.0397	-91.2903	-95.0834	-62.09	-6.08317							-83.9772	-0.06499	-0.01224			-83.0719	-0.0104	-0.05772
											-84.0084	-91.4158	-94.7666	-60.8026	-6.8696							-83.946	-0.0658	-0.01246			-83.0719	-0.01059	-0.05648
											-83.9772	-91.2853	-93.9574	-59.4801	-6.5787							-83.9772	-0.06648	-0.0126			-83.0719	-0.01071	-0.05558
											-84.0084	-90.9676	-93.223	-59.0196	-5.48833							-83.9772	-0.0665	-0.01247			-83.0719	-0.0106	-0.05508
											-83.946	-91.2568	-93.0842	-60.0257	-4.23936							-83.9148	-0.06606	-0.01211			-83.0095	-0.01029	-0.05499
											-83.9772	-92.3811	-93.0841	-61.6527	-3.46695							-83.9772	-0.06528	-0.01183			-82.947	-0.01006	-0.05532
											-83.9772	-93.4371	-92.6994	-62.9099	-3.47607							-83.8211	-0.06411	-0.01181			-83.0095	-0.01004	-0.05592
											-83.9148	-93.4785	-92.0975	-63.5158	-3.80573							-83.9148	-0.06286	-0.01191			-82.947	-0.01012	-0.05627
											-83.946	-92.4302	-92.0797	-63.0903	-3.41492							-83.7899	-0.06216	-0.01198			-82.9782	-0.01018	-0.05621
											-83.8523	-91.1638	-93.196	-61.8718	-2.00193							-83.8523	-0.06215	-0.01192			-82.947	-0.01013	-0.05642
											-83.9148	-90.8321	-94.7034	-60.8522	-0.36862							-83.7899	-0.06263	-0.01171			-82.9158	-0.00995	-0.05698
											-83.8836	-91.7005	-95.4582	-60.3201	0.511866							-83.7899	-0.0634	-0.01142			-82.9158	-0.00971	-0.05717
											-83.7899	-92.597	-95.2203	-59.949	0.220444							-83.7899	-0.06379	-0.01118			-82.8846	-0.0095	-0.05756
											-83.8211	-92.2525	-94.3593	-59.7115	-0.9459							-83.7899	-0.0634	-0.01118			-82.9158	-0.0095	-0.05891
											-83.8211	-90.812	-93.3959	-59.8342	-1.99413							-83.6963	-0.06263	-0.0115			-82.8221	-0.00978	-0.06014
											-83.7587	-89.3264	-93.249	-60.4188	-2.01059							-83.665	-0.0622	-0.01184			-82.7909	-0.01006	-0.06009
											-83.7275	-88.8632	-94.5254	-61.2112	-1.23722							-83.6963	-0.06232	-0.01184			-82.7597	-0.01006	-0.05894
											-83.7587	-89.9292	-96.4364	-61.7552	-0.87052							-83.6338	-0.06222	-0.01163			-82.7909	-0.00989	-0.05726
											-83.7275	-91.3286	-97.1936	-61.7657	-1.50386							-83.7275	-0.06146	-0.01153			-82.8221	-0.0098	-0.05545
											-83.6963	-91.2504	-95.9243	-61.2971	-2.19092							-83.665	-0.06088	-0.01164			-82.7597	-0.00989	-0.05398
											-83.7587	-89.7368	-93.7661	-60.5798	-2.23768							-83.665	-0.06107	-0.01178			-82.6973	-0.01001	-0.05301
											-83.6338	-88.2494	-92.3715	-59.8285	-2.4328							-83.665	-0.06143	-0.01174			-82.7597	-0.00998	-0.0524
											-83.6026	-87.7178	-92.0172	-59.2064	-3.35385							-83.5714	-0.06127	-0.01152			-82.7285	-0.00979	-0.05231
											-83.6338	-88.0131	-92.2102	-59.0617	-4.40503							-83.5089	-0.06047	-0.01139			-82.7285	-0.00968	-0.05288
											-83.6026	-88.286	-92.9838	-59.5856	-4.51193							-83.5402	-0.05937	-0.01142			-82.6348	-0.00971	-0.05358
											-83.5402	-87.8198	-93.9834	-60.2715	-3.24727							-83.5402	-0.05862	-0.01139			-82.666	-0.00968	-0.05389
											-83.5402	-86.8864	-94.2916	-60.3601	-1.63799							-83.6026	-0.05877	-0.0113			-82.666	-0.00961	-0.05394
											-83.5714	-86.252	-93.8078	-60.0122	-1.03403							-83.5402	-0.05963	-0.01124			-82.6036	-0.00955	-0.05393
											-83.5714	-86.5126	-93.0153	-59.8917	-1.42784							-83.5402	-0.06045	-0.01137			-82.6036	-0.00966	-0.05331
											-83.5402	-87.3843	-92.1854	-59.9373	-2.04819							-83.4465	-0.06082	-0.01156			-82.6036	-0.00983	-0.05196
											-83.4777	-87.6859	-91.688	-59.8338	-2.67291							-83.4153	-0.06104	-0.01164			-82.5412	-0.00989	-0.0511
											-83.4777	-87.1712	-91.996	-59.6442	-3.10851							-83.4465	-0.06158	-0.01167			-82.5412	-0.00992	-0.05154
											-83.4465	-86.9664	-92.7275	-59.3917	-3.1031							-83.3841	-0.06218	-0.01166			-82.51	-0.00991	-0.05253
											-83.5402	-87.5778	-92.7449	-58.9717	-2.91834							-83.4153	-0.06205	-0.01146			-82.51	-0.00974	-0.05334
											-83.4465	-88.1857	-91.6553	-58.3604	-2.99752							-83.3528	-0.06119	-0.0112			-82.51	-0.00952	-0.05399
											-83.4465	-87.8768	-90.4794	-57.8133	-3.74668							-83.2904	-0.06022	-0.01109			-82.4787	-0.00943	-0.05468
											-83.3841	-86.6888	-90.1064	-57.7096	-5.08077							-83.3216	-0.0591	-0.01121			-82.4475	-0.00953	-0.05519
											-83.2904	-85.4418	-90.0685	-57.7826	-5.80151							-83.2592	-0.0577	-0.01139			-82.4163	-0.00968	-0.05515
											-83.3216	-85.1392	-89.7359	-57.4398	-5.03456							-83.3216	-0.05651	-0.01135			-82.3851	-0.00965	-0.05419
											-83.4153	-86.2207	-89.2376	-56.738	-3.57189							-83.228	-0.05625	-0.01104			-82.4163	-0.00938	-0.05263
											-83.3528	-87.904	-88.833	-56.5712	-2.42228							-83.2904	-0.05714	-0.01077			-82.4163	-0.00915	-0.05129
											-83.3216	-88.8522	-88.4804	-57.7311	-1.59453							-83.2904	-0.0585	-0.01081			-82.3851	-0.00919	-0.0506
											-83.2904	-88.5385	-88.2213	-59.4618	-1.31285							-83.1968	-0.0592	-0.01108			-82.4163	-0.00942	-0.05069
											-83.2592	-87.3968	-88.5976	-60.0516	-2.13911							-83.1968	-0.05881	-0.01126			-82.2914	-0.00957	-0.05173
											-83.2592	-86.2324	-89.7577	-59.2851	-3.10083							-83.228	-0.05825	-0.01125			-82.2914	-0.00956	-0.05342
											-83.2592	-86.0035	-90.8451	-58.4307	-2.59191							-83.1655	-0.05829	-0.01129			-82.2602	-0.0096	-0.05474
											-83.1968	-86.9523	-90.8463	-58.0326	-1.10266							-83.1655	-0.05833	-0.01143			-82.2914	-0.00972	-0.05493
											-83.228	-88.0923	-89.8444	-57.7473	-0.28239							-83.1343	-0.05773	-0.01146			-82.2914	-0.00974	-0.05426
											-83.1343	-88.4296	-88.7085	-57.6077	-0.47065							-83.1343	-0.05667	-0.01138			-82.229	-0.00967	-0.05357
											-83.1031	-88.0259	-87.9249	-57.817	-0.97725							-83.1343	-0.0559	-0.01134			-82.1978	-0.00964	-0.05337
											-83.1031	-87.379	-87.8309	-58.5941	-1.5137							-83.1343	-0.05569	-0.01128			-82.1978	-0.00959	-0.05336
											-83.1343	-86.4803	-88.5388	-60.0836	-2.10501							-83.0407	-0.05593	-0.01103			-82.1353	-0.00938	-0.05288
											-83.1343	-85.323	-89.539	-61.4582	-2.49643							-83.1031	-0.05682	-0.0106			-82.1978	-0.00901	-0.05194
											-83.1031	-84.3563	-90.1972	-61.2769	-2.18223							-83.0407	-0.05816	-0.01023			-82.1041	-0.0087	-0.05091
											-83.0407	-83.7606	-90.1861	-59.3229	-1.22958							-83.0407	-0.05885	-0.01014			-82.0729	-0.00862	-0.04989
											-83.0407	-83.1166	-89.8048	-56.996	-0.48504							-83.0407	-0.05848	-0.01035			-82.1353	-0.0088	-0.04919
											-83.0407	-82.6292	-89.5916	-55.6378	-0.36481							-82.9782	-0.0579	-0.01071			-82.1353	-0.0091	-0.04898
											-83.0407	-83.2064	-89.5091	-55.1	-0.6034							-82.947	-0.05757	-0.01102			-82.0417	-0.00937	-0.04903
											-83.0407	-84.4233	-88.9786	-54.6866	-0.96924							-82.947	-0.05697	-0.01113			-82.0417	-0.00946	-0.04893
											-82.947	-84.6863	-88.0057	-54.7975	-1.3698							-82.947	-0.05617	-0.01105			-82.0105	-0.00939	-0.04874
											-82.947	-83.6982	-87.3238	-55.8688	-1.8226							-82.8846	-0.05573	-0.01087			-82.0105	-0.00924	-0.04866
											-82.947	-82.7361	-86.9711	-57.1693	-2.21669							-82.9158	-0.05593	-0.01071			-82.0105	-0.0091	-0.04875
											-82.9158	-82.8518	-86.4918	-57.7126	-2.30981							-82.8221	-0.05626	-0.01058			-81.9792	-0.00899	-0.04933
[truncated: 7,944 more rows]

## Sheet: Fig3
Fig3B												Fig3E					Fig3D
KEGG pathway	Total	Expected	Hits	Raw p	-LOG(Pvalue)	Holm adjust	FDR	Impact					Serine	Glycine	Methionine			WT-control		WT+LPS		LPS+ML133		KO-LPS		KO+LPS
Fructose and mannose metabolism	18	0.94422	8	1.15e-06	5.9384	9.68e-05	9.68e-05	0.57626	0.444444	4.01417		Control_1	0.602	0.721	0.584		1.35	100	0	100	0	100	0	100	0	100	0
Glycolysis / Gluconeogenesis	26	1.3639	8	2.92e-05	4.5353	0.0024197	0.0012244	0.27121	0.307692	2.91208		Control_2	0.699	0.782	0.727		8.03333	97.166	0.74333	96.721	0.78849	92.8362	0.55467	98.1063	0.97607	94.8633	0.22748
Amino sugar and nucleotide sugar metabolism	37	1.9409	9	7.15e-05	4.1457	0.0058628	0.0020019	0.36552	0.243243	2.69856		Control_3	0.599	0.711	0.631		14.7167	97.2521	1.39914	96.9437	1.18321	92.0855	1.27734	98.7435	1.41991	94.952	0.53538
Pyruvate metabolism	22	1.1541	5	0.0045549	2.3415	0.36895	0.078915	0.19647	0.227273	1.10284		LPS_1	1.07	1.04	0.958		21.4	97.9845	1.30937	97.431	1.15343	92.9003	1.60388	99.7678	1.4646	95.4734	0.42458
Arginine biosynthesis	14	0.7344	4	0.0046973	2.3281	0.37579	0.078915	0.11675	0.285714	1.10284		LPS_2	0.968	0.99	1.06		28.0833	98.4581	1.42669	98.1477	0.96934	94.7094	1.3857	100.319	1.44554	95.8491	0.37104
Purine metabolism	66	3.4622	9	0.0060918	2.2153	0.48125	0.085285	0.18385	0.136364	1.06913		LPS_2	0.962	0.966	0.986		35.0167	101.447	0.80598	99.6616	0.6051	88.8681	1.59924	104.368	2.01944	97.508	0.71281
Aminoacyl-tRNA biosynthesis	48	2.5179	7	0.010756	1.9684	0.82821	0.11294	0	0.145833	0.947152		LPS+ML133_1	0.69	0.688	0.591		41.7	98.791	1.35508	103.132	1.03274	88.898	1.81763	101.502	1.36058	96.6668	0.36722
Glycerophospholipid metabolism	36	1.8884	6	0.0094747	2.0234	0.73903	0.11294	0.18163	0.166667	0.947152		LPS+ML133_2	0.806	0.844	0.791		48.3833	98.4172	1.54659	109.876	1.70743	95.8544	2.17179	102.165	1.45724	103.602	0.8409
Pyrimidine metabolism	39	2.0458	6	0.013994	1.8541	1	0.11755	0.1872	0.153846	0.929777		LPS+ML133_3	0.82	0.891	0.828		55.0667	99.0202	1.42579	117.838	1.89477	105.039	2.32758	102.448	1.15817	114.599	1.2009
Citrate cycle (TCA cycle)	20	1.0491	4	0.017875	1.7478	1	0.1365	0.17058	0.2	0.864867							61.7667	99.2051	1.39803	127.341	2.38359	114.29	2.39895	103.242	1.56948	126.63	1.41901
Pentose phosphate pathway	22	1.1541	4	0.024921	1.6034	1	0.17444	0.43281	0.181818	0.758354							68.45	99.4938	1.62111	137.125	2.76027	125.808	2.53788	103.76	1.86898	137.467	1.48846
Nicotinate and nicotinamide metabolism	15	0.78685	3	0.040051	1.3974	1	0.21027	0.33246	0.2	0.677223							75.1333	100.066	1.54674	144.823	2.88969	136.074	2.5827	104.139	1.89711	144.86	1.47345
D-Glutamine and D-glutamate metabolism	6	0.31474	2	0.035521	1.4495	1	0.21027	0.5	0.333333	0.677223							81.8333	99.9414	1.50647	149.88	2.80027	143.493	2.57912	104.256	1.98046	148.701	1.44263
Galactose metabolism	27	1.4163	4	0.049045	1.3094	1	0.21683	0.06387	0.148148	0.663881							88.5167	100.245	1.57831	153.341	2.90616	148.841	2.67048	104.565	1.98947	150.737	1.43986
Glycerolipid metabolism	16	0.83931	3	0.047475	1.3235	1	0.21683	0.28037	0.1875	0.663881							95.2	100.563	1.55533	154.846	2.83924	151.884	2.83138	104.953	1.8242	151.598	1.13006
																	101.9	100.49	1.87494	155.173	2.88765	152.729	2.97147	105.219	1.81075	151.308	1.21525
																	108.583	100.166	1.81051	155.145	2.84917	151.806	2.84509	105.472	1.95215	150.046	1.17539
Fig3F										Fig3G							115.283	100.299	1.79176	154.752	2.8306	150.331	2.93475	105.429	1.96343	148.229	1.20451
Ctrl	LPS	LM2	LM3		-	LPS	LPS+Gra			mac in PEC							121.967	100.102	1.80872	154.75	2.81769	148.863	2.99388	105.317	1.89927	147.307	1.12656
0.943381	1.18177	1.20104	0.99919		1.02389	1.26961	1.12295			Kcnj2f/f	Lyz2-cre-Kcnj2f/f						128.65	100.013	1.89353	155.337	2.88875	146.93	2.96438	105.638	1.90993	146.073	1.10356
1.02517	1.20947	1.15466	1.00178		0.976106	1.33604	0.958452			1.01106	0.848375						135.35	99.907	1.81005	156.024	2.84909	145.718	2.88066	105.43	1.77223	144.953	1.03229
1.03972	1.33485	0.860663	0.749443		1.10704	1.20127	1.07669			0.981606	0.8822						142.033	99.7841	1.72327	157.107	3.01617	145.318	3.03186	105.244	1.85868	144.336	0.96117
1.07081	1.34893	0.886774	0.776749		0.892956	1.23355	0.902765			1.01919	0.816494						148.717	99.9034	1.70467	158.671	3.00984	144.794	2.88878	105.676	1.93488	143.612	0.96023
0.989158	1.13346	0.955473	0.916871							0.988146	0.830801						155.417	100.094	1.78335	160.117	3.06435	145.487	3.12345	105.762	1.86428	143.301	0.94155
1.06556	1.11998	1.03161	1.00852														162.117	99.764	1.80464	161.726	3.09835	145.72	3.08398	105.77	1.90145	143.377	0.99475
0.897736	1.01055									mono in PBMC							168.8	99.7687	1.7693	162.826	3.02019	145.91	3.04143	105.802	2.07789	142.63	0.80653
0.968462	1.07075									Kcnj2f/f	Lyz2-cre-Kcnj2f/f						175.5	99.7697	1.98058	163.989	3.02539	147.296	3.08941	106.286	2.15706	142.526	0.79414
										1.03454	0.687798						182.183	99.6213	1.96971	164.725	2.9718	146.845	3.07111	106.143	2.03976	142.238	0.79064
										0.865575	0.82435						188.867	99.7601	1.85738	165.618	3.03588	147.283	3.15114	106.132	1.96697	141.532	0.86317
	Kcnj2f/f				Lyz2-cre-Kcnj2f/f					1.04761	0.448146						195.567	99.7487	1.85425	166.164	2.80279	147.587	3.11208	106.1	2.03012	140.885	0.72718
-	1.04401	1.09272	0.936138	0.927127	0.993439	0.969273	0.730754	0.894075		1.05227	0.297988						202.25	99.6519	1.8904	166.494	2.99717	147.101	3.0981	106.229	2.06838	140.31	0.84764
LPS	1.11303	1.21019	1.1163	1.05975	0.979114	1.06818	0.770928	0.862102									208.95	99.3401	1.85514	166.451	2.77762	147.024	3.1428	105.891	2.07294	139.244	0.73386
																	215.633	99.7161	1.86685	166.095	2.94491	145.888	3.17521	106.005	2.10225	138.382	0.75465
																	222.317	99.6209	1.84466	166.21	2.84887	145.082	3.01048	105.734	2.09056	137.93	0.84447
																	229.017	99.6633	1.91098	165.564	2.84347	144.267	3.20716	105.922	2.05084	136.285	0.63823
Fig3H																	235.95	100.808	1.07625	165.692	1.73837	141.805	3.44634	106.377	2.39571	133.994	1.36851
sample	control_1	control_2	control_3	LPS_1	LPS_2	LPS_3	LPS+ML133_1	LPS+ML133_2	LPS+ML133_3								242.633	101.101	1.33706	165.82	2.6235	139.343	3.37951	103.593	1.84078	131.704	0.82673
serine(m+0)	0.604	0.702	0.598	1.07	0.97	0.962	0.81	0.823	0.696								249.333	101.575	1.39077	163.189	3.10198	138.298	2.9571	103.252	2.01289	129.155	1.21767
serine(m+3)	0.603	0.64	0.635	1.12	0.923	0.958	0.745	0.777	0.604								256.017	100.653	1.4513	162.94	2.67373	138.895	2.5795	103.346	1.9599	130.244	1.62971
glycine(m+0)	0.72	0.78	0.71	1.05	0.99	0.97	0.84	0.9	0.69								262.717	99.6611	1.78959	164.008	2.14359	138.998	2.68458	103.254	2.08372	130.236	2.07624
glycine(m+2)	0.8	0.88	0.71	1.03	1.02	0.95	0.85	0.81	0.65								269.417	100.176	1.62553	163.915	2.27314	137.88	2.66405	102.38	2.03926	129.988	1.67405
methionine(m+0)	0.58	0.73	0.63	0.96	1.06	0.99	0.79	0.83	0.59								276.1	99.6089	1.66197	163.294	2.67356	136.45	2.82384	102.379	1.92939	129.506	1.19454
																	282.8	99.2959	1.58616	162.595	2.83764	135.73	2.8862	101.753	1.99311	128.245	0.9808
Fig3I																	289.483	99.4021	1.66493	162.534	2.9062	135.347	3.13412	101.69	2.1087	127.292	0.87175
sample	Kcnj2f/f_1	Kcnj2f/f_2	Kcnj2f/f_3	Kcnj2f/f_4	Lyz2-cre-Kcnj2f/f_1	Lyz2-cre-Kcnj2f/f_2	Lyz2-cre-Kcnj2f/f_3	Lyz2-cre-Kcnj2f/f_4									296.183	99.4336	1.66367	162.536	2.9215	134.799	3.15006	101.046	2.01602	126.931	1.03754
serine(m+3)	0.992819	1.0153	1.0178	0.974087	0.815485	0.875429	0.835467	0.829223									302.883	99.7856	1.60258	163.524	2.93327	135.091	3.17452	101.184	2.01062	126.565	1.17115
glycine(m+2)	1.00927	1.00309	0.977343	1.0103	0.571576	0.717817	0.663234	0.660144									309.567	99.948	1.56275	163.297	2.82137	134.112	2.98694	100.635	2.1732	125.691	1.07584
methionine(m+0)	1.10891	0.963696	0.950495	0.976898	0.778878	0.90429	0.778878	0.805281									316.267	99.965	1.67776	163.478	2.82066	133.748	3.01307	100.145	2.05838	124.791	0.95457
																	322.95	100.065	1.65729	164.101	2.78929	134.431	3.2453	100.323	2.11651	124.817	0.83219
Fig3J																	329.65	100.739	1.55938	164.853	2.83312	134.275	3.21137	100.126	2.25542	124.296	0.95165
sample	LPS_1	LPS_2	LPS_3	LPS_4	LPS_5	LPS+KCl_1	LPS+KCl_2	LPS+KCl_3	LPS+KCl_4	LPS+KCl_5	LPS+Gramicidin_1	LPS+Gramicidin_2	LPS+Gramicidin_3	LPS+Gramicidin_4	LPS+Gramicidin_5		336.567	103.498	1.20825	166.127	1.68587	134.232	3.8402	102.263	2.47059	123.023	1.00988
serine(m+0)	1.11	0.915	0.828	1.04	1.11	0.426	0.383	0.504	0.416	0.528	0.821	0.69	0.795	0.8	0.798		343.267	102.911	1.54189	167.401	2.64309	134.189	3.64353	99.9859	1.92647	121.75	1.16185
serine(m+3)	0.926	1.11	1.02	0.853	1.08	1.09	0.782	0.579	0.712	0.711	0.413	0.453	0.468	0.636	0.489		349.967	101.779	1.56503	164.946	2.84121	134.048	3.41027	97.3842	1.61158	120.599	1.12104
glycine(m+0)	1.08315	1.06044	0.817292	0.956141	1.08298	0.53594	0.494168	0.485438	0.477318	0.619093	0.757892	0.682267	0.730061	0.844446	0.683129		356.667	102.309	1.6042	165.027	2.86415	134.65	3.54832	97.2974	1.77586	120.472	0.96011
methionine(m+0)	1.1085	1.0428	0.961474	0.996539	0.890688	0.606705	0.502892	0.561999	0.481482	0.596076	0.894046	0.98307	0.898405	0.814343	0.779955		363.35	101.814	1.73591	165.493	2.74953	134.67	3.58922	98.4996	1.83034	119.539	1.26729
																	370.05	101.534	1.70457	166.425	2.86935	134.774	3.34101	99.2855	1.96812	119.234	1.72555
Fig3L						Fig3M											376.75	101.916	1.7708	166.804	3.11494	135.597	3.19674	99.577	2.25128	119.886	1.5426
GO Term	Hit Ratio	PValue	Count			enriched pathway	log(Fold Enrichment)										383.45	101.915	1.68521	166.306	3.15027	135.742	3.22709	99.9729	2.43455	120.76	1.15113
immune system process	12.931	1.35e-16	30			positive regulation of translational initiation in response to starvation	2.13998										390.133	102.254	1.7304	166.302	3.23212	135.609	3.34129	100.06	2.68397	121.972	1.06863
inflammatory response	10.7759	4.5e-13	25			regulation of eIF2α phosphorylation by amino acid starvation	2.13998										396.833	102.148	1.60155	166.402	3.30989	135.635	3.37476	99.9735	2.77071	121.529	1.41121
innate immune response	9.91379	4.48e-10	23			eiF2α phosphorylation in response to ER stress	2.13998
immune response	7.75862	7.22e-09	18			regulation of translational initiation by eIF2α phosphorylation	1.96388
chemotaxis	5.60345	5.87e-09	13			cellular response to leucine starvation	1.96388
positive regulation of ERK1 and ERK2 cascade	5.17241	6.67e-06	12			cellular response to amino acid starvation	1.31067
cellular response to interleukin-1	4.74138	1.52e-08	11			response to gamma radiation	1.21056
defense response to bacterium	4.74138	4.57e-05	11			regulation of translational initiation	1.09858
response to lipopolysaccharide	4.74138	5.9e-05	11			chromosome organization	1.03731
cellular response to tumor necrosis factor	4.31034	3.11e-06	10			T cell differentiation in thymus	1.02603
positive regulation of GTPase activity	4.31034	3.09e-05	10			negative regulation of translation	0.987687
chemokine-mediated signaling pathway	3.87931	1.3e-07	9			circadian regulation of gene expression	0.956705
cell chemotaxis	3.44828	2.18e-05	8			response to organic cyclic compound	0.838945
regulation of inflammatory response	3.01724	5.08e-05	7			regulation of translation	0.835341
positive regulation of inflammatory response	3.01724	6.11e-05	7			rhythmic process	0.731735
negative regulation of growth of symbiont in host	2.58621	1.93e-06	6			cell projection organization	0.659968
						cellular response to DNA damage stimulus	0.470968
						negative regulation of transcription from RNA pol II promoter	0.356429
						regulation of transcription, DNA-templated	0.287381
						transcription, DNA-templated	0.226392

## Sheet: Fig4
Fig4B			Fig4C			Fig4E						Fig4F									Fig4H
LPS	LPS+Ml133		kcnj2f/f	Lyz2-cre-kcnj2f/f		SAM			ATP			SAM				ATP					-	LPS	LPS+ML133	kcnj2f/f	Lyz2-cre-kcnj2f/f
0.961	0.848		0.88634	0.738537		-	LPS	LPS+ML133	LPS	LPS+ML133		-	LPS	LPS+KCl	LPS+Gramicidin	-	LPS	LPS+KCl	LPS+Gramicidin		0.378	0.866	0.547	0.864353	0.66877
1.05	0.886		1.13478	0.776666		0.37	1.02	0.63	0.959163	0.934855		0.408	1.05	0.441	0.596	0.568	0.959	0.332	0.539		0.173	1.16	0.435	1.09779	0.731861
0.987	0.677		0.966129	0.825197		0.47	0.97	0.74	0.962308	0.872798		0.573	0.905	0.46	0.646	0.99	0.963	0.657	0.514		0.142	0.977	0.234	0.971609	0.810726
			1.01275	0.793962		0.4	1.01	0.54	0.981755	0.797014			0.965	0.604	0.464		0.983	0.348	0.385					1.06625	0.77918
									1.00778	0.8442			1.08	0.612	0.465		1.01	0.451	0.502
									1.089	0.648021			1.01	0.454	0.438		1.09	0.305	0.388
FigI
L	LM	LM+SAM0.05	LM+SAM0.1	LM+SAM0.2		Fig3K											Fig3L
0.965198	0.23106	0.407074	0.482192	0.528132			-LPS			+LPS			+LPS+ML133					kcnj2f/f			Lyz2-cre-kcnj2f/f
1.0505	0.248697	0.491046	0.5885	0.705079		+1126	0.973412	1.02731	0.850309	4.99812	4.21231	3.91444	2.14873	2.43867	1.94964		+1126	0.837655	1.20632	0.989626	0.349217	0.744772	0.199123
0.986251	0.211913	0.404749	0.515118	0.693186		+3627	1.04125	0.960387	0.850694	3.08182	2.91071	2.54682	1.53839	1.65904	1.35891		+3627	0.812443	1.0402	1.18328	0.655727	0.803703	0.604061
Fig3M
	-			+LPS			LPS+KCl
+1126	1.00183	1.04372	0.956353	1.53856	1.4643	1.38644	0.586157	0.647988	0.615428
+3627	1	1.00166	0.998342	1.49455	1.45117	1.25094	0.561796	0.528706	0.545251
Fig3N
IL1a					IL18					CXCL10
Control	LPS	LPS+ML133	LPS+KCl		Control	LPS	LPS+ML133	LPS+KCl		Control	LPS	LPS+ML133	LPS+KCl
1.02556	1.64903	1.00364	0.764723		0.964904	1.75212	1.24401	0.473811		0.939353	1.25585	0.903367	0.687318
1.01485	1.55284	1.13181	0.709032		1.0408	1.62914	1.16998	0.447069		0.994569	1.49898	1.07011	0.760226
0.960806	1.49268	0.975101	0.733391		0.995744	1.82113	1.19498	0.519882		1.07038	1.46303	1.0134	0.835816

## Sheet: Fig5
Fig5B						Fig5C						Fig5D
Term	Gene Ratio	PValue	Count			Term	Gene Ratio	PValue	Genes	Count				LC3B					pro-IL1b					actin
GO:0050807~regulation of synapse organization	0.4	0.000967571	4			GO:0032007~negative regulation of TOR signaling	0.990099	0.000258053	FLCN/TMEM127/AKT1S1/DDIT4/FNIP1/HIF1A/SIRT1	6
GO:0071407~cellular response to organic cyclic compound	0.106667	0.000951812	8			GO:0006865~amino acid transport	1.13154	0.000521095	SLC38A1/SLC6A9/PDPN/SLC38A7/SLC3A2/SLC38A2/SLC36A4/SLC7A3	6
GO:0006897~endocytosis	0.0883978	6.20623e-06	16			GO:0006914~autophagy	2.68741	1.87139e-06	VPS18/UVRAG/RUBCN/LRSAM1/GABARAPL1/TFEB/IRGM1/SIRT2/STK11/MAP1LC3B/NPC1/TOLLIP/TBC1D25/RNF185/S100A9/SQSTM1/UBQLN4/OPTN/TECPR1	6
GO:0002376~immune system process	0.0835509	1.23668e-10	32			GO:0042127~regulation of cell proliferation	2.9703	0.000118801	a	6
GO:0006954~inflammatory response	0.0726744	2.68151e-07	25			GO:0006886~intracellular protein transport	3.39463	5.55813e-06	a	6
GO:0045087~innate immune response	0.0625	3.80516e-06	25			GO:0002376~immune system process	4.66761	3.7066e-06	a	6
GO:0071222~cellular response to lipopolysaccharide	0.062201	0.00150823	13			GO:0006629~lipid metabolic process	4.66761	0.000131628	a	6
GO:0007264~small GTPase mediated signal transduction	0.059322	0.00141532	14			GO:0016310~phosphorylation	5.51627	0.00034187	a	6
						GO:0006915~apoptotic process	6.22348	1.28539e-06	a	6
						GO:0006810~transport	12.7298	0.000412157	a	6
														LC3B					pro-IL1b					actin
Fig5E
		p-AMPK			AMPK			pro-IL1b				actin				Fig5F
																4F2hc						glut1
																Ctrl	LPS	LM25	LM35	LM45		Ctrl	LPS	LM25	LM35	LM45
																1.00191	1.14874	1.08442	1.04827	1.0289		0.983436	1.24962	1.11881	1.00759	0.905653
																1.00545	1.13646	1.07881	1.04058	1.00619		1.02661	1.30896	1.15969	1.04738	0.956795
																0.99264	1.0969	1.0708	1.01309	0.997195		0.98995	1.21533	1.11647	0.97611	0.903287
																Fig5G
																4F2hc					glut1
																Ctrl	LPS	LK			Ctrl	LPS	LK
																1.00157	1.14874	0.975434			1.0078	1.30704	1.1744
																1.00512	1.13646	0.972127			0.998886	1.29667	1.16165
																0.993311	1.13118	0.964042			0.993311	1.28884	1.15634
		p-AMPK			AMPK			pro-IL1b				actin
																Fig5H
																4F2hc						glut1
																Ctrl	LPS	LG1	LG2			Ctrl	LPS	LG
																1.01743	1.20389	1.10094	0.992788			1.02545	1.09204	0.878764
																1.00277	1.18193	1.09257	0.992788			0.981242	1.09611	0.877299
																0.979798	1.16905	1.07482	0.98286			0.993311	1.08313	0.869251
Fig5J							Fig5K					Fig5L							Fig5M
		glut1						glut1						glut1							glut1
																					actin
		actin						actin
														actin
	Fig5J						Fig5K
	-	LPS	LPS+ML133				kcnj2f/f	Lyz2-cre-kcnj2f/f					Fig5L							Fig5M
	0.76623	1	0.779482				1	0.662061					-	LPS	LPS+KCl					-	LPS	LPS+Gramicidin
	0.61472	1	0.602555				1	0.680618					0.670662	1	0.622548					0.891208	1	0.626099
	0.561684	1	0.392581				1	0.559243					0.61472	1	0.618488					0.61472	1	0.172335
							1	0.294127					0.808756	1	0.300135					0.808756	1	0.565845

## Sheet: Fig6
Fig6B														Fig6C						Fig6D								Fig6E
GO Term	Gene Ratio	PValue	Count	Genes	List Total	Pop Hits	Pop Total	Fold Enrichment	Bonferroni	Benjamini	FDR			pathNames	Hit Ratio	-log10(Pvalue)	count			glut1				4F2hc
transport	0.154589	0.00522971	32	AP5Z1, FKBP15, STX16, STXBP1, CUL3, GOSR1, ETFA, SLC2A8, G3BP1, G3BP2, AP1S1, ATP6V1E1, SNX8, KCNJ2, ATP6V1F, NSF, RANBP2, TRAPPC1, NUP155, COG6, NUP210, MYO10, COG5, COG4, ARCN1, CLCN7, NUP93, RAB10, PITPNM1, RAB12, NUP54, ARF6	192	1822	18082	1.65404	0.99667	0.568992	0.5669			Endocytosis	8	1.78887	8			LPS	LPS+ML133	LPS+KCl		LPS	LPS+ML133	LPS+KCl
protein transport	0.0966184	1.73212e-05	20	NSF, RANBP2, NUP210, NUP155, AP5Z1, COG6, STX16, COG5, COG4, STXBP1, GOSR1, ARCN1, NUP93, RAB10, PITPNM1, RAB12, AP1S1, NUP54, SNX8, ARF6	192	592	18082	3.18166	0.0186691	0.00942271	0.00938806			Proteoglycans in cancer	7	1.77727	7			7.51605	40.8622	18.0284		33.4011	48.6904	41.1255
cell-cell adhesion	0.057971	5.48034e-06	12	ATXN2L, RAB10, GOLGA3, PPFIBP1, PRDX1, SERBP1, ELMO2, UBAP2, LRRFIP1, NDRG1, GIGYF2, PFKP	192	189	18082	5.9795	0.00594488	0.00596261	0.00594068			RNA transport	6	1.54103	6			5.36211	18.285	21.5638		36.8903	41.8252	44.3833
small GTPase mediated signal transduction	0.0531401	0.000211923	11	RAB10, DOCK5, RAB44, RAB31, RASGEF1B, RAB12, G3BP2, DOCK2, DOCK1, ARF6, RND1	192	236	18082	4.38961	0.20594	0.0589781	0.0587613			Fc gamma R-mediated phagocytosis	5	1.9898	5			7.55668	15.5003	13.9771		53.788	42.2062	50.8099
vesicle-mediated transport	0.0483092	0.000447511	10	NSF, RAB10, TRAPPC1, STX16, CUL3, STXBP1, GOSR1, AP1S1, ARCN1, ARF6	192	213	18082	4.42146	0.385534	0.0973784	0.0970204			Cholinergic synapse	5	1.56153	5			10.9476	16.4017	22.976		37.9303	42.0329	35.3796
phagocytosis	0.0289855	0.000216831	6	CSNK1A1, AXL, ELMO1, ELMO2, PIP5K1C, DOCK1	192	52	18082	10.8666	0.21017	0.0589781	0.0587613			Lysosome	5	1.45601	5			28.4277	17.18	28.0936		24.2486	57.8226	44.1277
mRNA transport	0.0289855	0.00240762	6	RANBP2, NUP93, NUP210, NUP155, G3BP2, NUP54	192	88	18082	6.42116	0.92739	0.327437	0.326233			Synaptic vesicle cycle	4	1.60659	4			7.0595	15.5338	26.3803		30.4162	46.5234	40.7699
negative regulation of translation	0.0241546	0.00675796	5	TIA1, CAPRIN1, CNOT2, CNOT3, GIGYF2	192	71	18082	6.63219	0.999375	0.668424	0.665967			Long-term potentiation	4	1.53626	4			12.9579	22.1532	23.7831		30.6409	59.9374	57.0477
nuclear envelope organization	0.0193237	0.00134116	4	NUP93, SUN2, NUP155, LMNA	192	21	18082	17.9385	0.7678	0.243196	0.242302			Amphetamine addiction	4	1.51947	4			15.1247	20.8589	36.6041		24.407	59.1554	59.3762
intra-Golgi vesicle-mediated transport	0.0193237	0.00175836	4	NSF, COG6, COG5, GOSR1	192	23	18082	16.3786	0.852626	0.273299	0.272294			Bacterial invasion of epithelial cells	4	1.35266	4			6.94612	22.9401	38.1833		27.2405	42.3635	65.2005
histone deacetylation	0.0193237	0.00346323	4	SIN3A, BRMS1L, SUDS3, HDAC6	192	29	18082	12.9899	0.977052	0.418666	0.417127			Mismatch repair	3	1.68673	3			5.8927	67.4224	64.9453		34.1131	46.545	57.5091
ruffle organization	0.0144928	0.012084	3	CSF1R, MTOR, ARF6	192	16	18082	17.6582	0.999998	1	0.99724			Hedgehog signaling pathway	3	1.61509	3				31.645	24.5519		24.1631	68.2547	42.0936
														DNA replication	3	1.31242	3					20.3607		33.1006	38.9925	38.2826
Fig6F																						25.6364			49.0085	40.4887
		glut1					actin															33.1029			40.3367	35.8373
																						33.8412				36.9794
																										46.2091
																										60.2354
																										48.0032
												Fig6H
														pro-IL1b					actin
Fig6G
Ctrl	LPS	LM	LM+Ny
1.01268	1.32377	1.02892	1.1704
0.994008	1.31357	1.06222	1.18386
0.993311	1.30548	1.02466	1.15947
Fig6J										Fig6I		pro-IL1b				myc-Grp1DD				actin
LPS			LM			LK
distence	intensity		distence	intensity		distence	intensity
0	0.161751		0	0.976619		0	0.578116
0.033	0.161751		0.152	0.569255		0.152	0.342039
0.065	0.163221		0.305	0.662625		0.305	0.399695
0.098	0.19116		0.457	0.441248		0.457	0.304641
0.131	0.225471		0.609	0.432965		0.609	0.441768
0.164	0.235764		0.762	0.682202		0.762	0.399695
0.196	0.279878		0.914	0.398328		0.914	0.312432
0.229	0.289681		1.067	0.609916		1.067	0.388008
0.262	0.351441		1.219	0.609916		1.219	0.4667
0.294	0.373988		1.371	0.971348		1.371	0.351389
0.327	0.468098		1.524	1.07752		1.524	0.303862
0.36	0.580833		1.676	0.823763		1.676	0.249322
0.393	0.499467		1.828	0.672414		1.828	0.23374
0.425	0.631809		1.981	0.41414		1.981	0.355284
0.458	0.693078		2.133	0.526335		2.133	0.169851
0.491	0.871004		2.285	0.72211		2.285	0.230623
0.524	0.923941		2.438	0.827528		2.438	0.215041			Fig6K
0.556	1.07883		2.59	0.493204		2.59	0.448001			PIP2 spots analysis				PIP2 peak area analysis						Fig6M
0.589	1.21558		2.743	0.928428		2.743	0.34126			LPS	LPS+ML133	LPS+KCl		LPS	LPS+ML133	LPS+KCl				2NBDG
0.622	1.14255		2.895	0.937463		2.895	0.328015			51	2	16		5.655	11.89	11.75				LPS	LPS+Ml133	LPS_Sop	LPS+Ml133_Sop
0.654	1.24548		3.047	1.20327		3.047	0.193225			50	10	4		10.32	10.95	10.26				1.00443	0.562005	0.996579	0.927017
0.687	1.1151		3.2	1.08655		3.2	0.239973			17	1	11		9.072	12.08	14.39				1.00899	0.577429	1.01684	0.960215
0.72	1.19009		3.352	0.771054		3.352	0.330352			73	7	13		8.701	13.83	9.847				0.986577	0.558322	0.986577	0.924744
0.753	1.19009		3.504	1.25522		3.504	0.471375			49	6	8		9.331	16.66	13.78
0.785	1.01462		3.657	0.838823		3.657	0.423069			11	7	3		7.938	9.412	15.69				IL1b
0.818	1.08226		3.809	0.585068		3.809	0.373984			3	5	4		7.449	12.48	13.12				LPS	LPS+Ml133	LPS_Sop	LPS+Ml133_Sop
0.851	0.924431		3.961	0.683708		3.961	0.462025			37	6	5		12.89	14.34	12.78				1.04784	0.343929	0.959835	0.633994
0.883	1.00482		4.114	0.69425		4.114	0.544613			22	13	4		10.32	14.82	16.32				0.972358	0.337728	1.06037	0.700503
0.916	0.85581		4.266	0.646812		4.266	0.306978			44	8	10		9.072	11.55	9.214				0.979798	0.323788	0.989899	0.640559
0.949	0.92002		4.419	0.704039		4.419	0.431639			52	5	5		5.655	11.3	12.31
0.982	0.980309		4.571	0.671661		4.571	0.522019			60	3	6		7.58	12.1	11.76
1.014	1.36508		4.723	0.713075		4.723	0.663042			47	8	5		10.98	15.62	12.1
1.047	1.41263		4.876	0.460825		4.876	0.271138				2	2			9.881	10.98
1.08	1.41263		5.028	0.457813		5.028	0.261788				1	6			9.415
1.113	1.84249		5.18	0.529347		5.18	0.190887				4	1
1.145	1.80426		5.333	0.660366		5.333	0.110637				7	8
1.178	2.07041		5.485	0.660366		5.485	0.111416				7	8
1.211	1.92925		5.637	0.844847		5.637	0.111416				8	3
1.243	1.96111		5.79	0.977371		5.79	0.417615					7
1.276	1.74299		5.942	0.977371		5.942	0.401253					6
1.309	1.56849		6.095	0.883249		6.095	0.352168					1
1.342	1.30626		6.247	0.834305		6.247	0.302303					11
1.374	1.32048		6.399	0.821504		6.399	0.019478
1.407	1.08275		6.552	0.813974		6.552	0.030386
1.44	0.88914		6.704	0.898308		6.704	0.020257
1.472	0.791599		6.856	0.740935		6.856	0.14336
1.505	0.69847		7.009	0.590338		7.009	0.320223
1.538	0.737192		7.161	0.704792		7.161	0.777574
1.571	0.733761		7.313	0.72211		7.313	0.131673
1.603	0.771013		7.466	0.836564		7.466	0.324898
1.636	0.847477		7.618	1.12646		7.618	0.149593
1.669	0.958252		7.771	1.05644		7.771	0.183875
1.702	1.09157		7.923	1.14453		7.923	0.172188
1.734	1.22441		8.075	0.908097		8.075	0.19712
1.767	1.32881		8.228	0.884002		8.228	0.381775
1.8	1.3891		8.38	0.80268		8.38	0.405149
1.832	1.40674		8.532	1.04363		8.532	0.460467
1.865	1.394		8.685	0.801174		8.685	0.487737
1.898	1.369		8.837	0.7447		8.837	0.345935
1.931	1.35185		8.989	0.722863		8.989	0.353726
1.963	1.36459		9.142	0.985654		9.142	0.472154
1.996	1.42243		9.294	0.75223		9.294	0.906131
2.029	1.51948		9.446	0.555701		9.446	0.550067
2.061	1.62192		9.599	0.627988		9.599	2.03198
2.094	1.6876		9.751	0.466849		9.751	2.00549
2.127	1.69201		9.904	0.723616		9.904	2.20494
2.16	1.64055		10.056	0.758254		10.056	1.0269
2.192	1.55722		10.208	0.99469		10.208	1.11026
2.225	1.46066		10.361	1.03535		10.361	1.08299
2.258	1.3543		10.513	1.10613		10.513	1.82629
2.291	1.23617		10.665	0.424682		10.665	1.15935
2.323	1.11167		10.818	0.503745		10.818	1.02222
2.356	0.944528		10.97	0.947252		10.97	1.15779
2.389	0.875906		11.122	1.12345		11.122	2.37869
2.421	0.846497		11.275	1.23339		11.275	2.52673
2.454	0.851888		11.427	1.38549		11.427	3.33469
2.487	0.886199		11.58	1.56018		11.58	3.51622
2.52	0.929333		11.732	1.24995		11.732	1.84343
2.552	0.977858		11.884	0.93144		11.884	2.94356
2.585	1.0254		12.037	0.952523		12.037	2.89993
2.618	1.04256		12.189	0.993184		12.189	2.29688
2.65	1.04256		12.341	0.801174		12.341	2.29688
2.683	1.08471		12.494	1.51048		12.494	1.65488
2.716	1.1303		12.646	1.04589		12.646	2.2813
2.749	1.12736		12.798	1.62418		12.798	2.65139
2.781	1.16216		12.951	1.02556		12.951	2.04211
2.814	1.17588		13.103	0.782349		13.103	2.6358
2.847	1.10873		13.256	0.630246		13.256	1.44451
2.88	1.07932		13.408	0.52257		13.408	1.15234
2.912	1.03276		13.56	0.498475		13.56	1.26453
2.945	0.979819		13.713	0.534618		13.713	0.878082
2.978	0.912177		13.865	0.374985		13.865	1.45074
3.01	0.898453		14.017	0.287639		14.017	1.14221
3.043	0.904335		14.17	0.340348		14.17	1.55203
3.076	0.928353		14.322	0.398328		14.322	1.10637
3.109	0.954331		14.474	0.538383		14.474	1.22791
3.141	0.995504		14.627	0.399081		14.627	0.557859
3.174	1.0455		14.779	0.634011		14.779	0.295291
3.207	1.10579		14.932	0.420917		14.932	0.076355
3.239	1.08569		15.084	0.983395		15.084	0.083367
3.272	1.14108		15.236	0.983395		15.236	0.133232
3.305	1.18225		15.389	1.49768		15.389	0.133232
3.338	1.11216		15.541	1.48112		15.541	0.201795
3.37	1.11951		15.693	1.31621		15.693	0.265684
3.403	1.11461		15.846	1.69722		15.846	0.267242
3.436	1.09942		15.998	1.32224		15.998	0.397357
3.469	1.00874		16.15	1.25598		16.15	0.397357
3.501	0.973937		16.303	1.3501		16.303	0.651355
3.534	0.929333		16.455	2.0195		16.455	1.3627
3.567	0.929333		16.608	1.84631		16.608	0.868733
3.599	0.895022		16.76	2.09179		16.76	0.536043
3.632	0.91953		16.912	1.82975		16.912	0.962228
3.665	0.989622		17.065	1.98637		17.065	1.13909
3.698	1.08275		17.217	1.41711		17.217	1.0978
3.73	1.17637		17.369	1.70174		17.369	1.0269
3.763	1.24989		17.522	1.46304		17.522	0.94275
3.796	1.29205		17.674	0.83807		17.674	0.94275
3.828	1.29744		17.826	1.3373		17.826	1.17961
3.861	1.26803		17.979	0.988666		17.979	0.974695
3.894	1.21607		18.131	0.693497		18.131	0.587466
3.927	1.16559		18.284	0.693497		18.284	0.541497
3.959	1.14549		18.436	0.624976		18.436	0.315549
3.992	1.17343		18.588	0.898308		18.588	0.464363
4.025	1.24548		18.741	0.544406		18.741	0.464363
4.058	1.34253		18.893	0.861412		18.893	0.493191
4.09	1.5734		19.045	0.861412		19.045	0.486958
4.123	1.64104		19.198	0.691238		19.198	0.407486
4.156	1.66701		19.35	0.984901		19.35	0.563313
4.188	1.65721		19.502	0.797409		19.502	0.924051
4.221	1.62927		19.655	0.78762		19.655	1.16402
4.254	1.60673		19.807	0.843341		19.807	0.694986
4.287	1.60673		19.96	0.958547		19.96	0.694986
4.319	1.63417		20.112	1.0361		20.112	0.884315
4.352	1.68172		20.264	0.836564		20.264	0.586687
4.385	1.7376		20.417	0.792138		20.417	0.839126
4.417	1.78465		20.569	0.792138		20.569	0.642784
4.45	1.80524		20.721	0.695003		20.721	2.21819
4.483	1.7871		20.874	1.05116		20.874	2.2065
4.516	1.55477		21.026	1.26351		21.026	1.97432
4.548	1.48664		21.178	1.61364		21.178	2.07561
4.581	1.43027		21.331	1.48714		21.331	2.96148
4.614	1.23617		21.483	2.19193		21.483	3.86683
4.647	1.22931		21.636	2.16859		21.636	4.91243
4.679	1.23372		21.788	1.60009		21.788	4.17303
4.712	1.15873		21.94	0.93671		21.94	3.09705
4.745	1.18764		22.093	0.605398		22.093	3.34793
4.777	1.22588		22.245	0.65886		22.245	4.66856
4.81	1.2646		22.397	0.782349		22.397	2.02574
4.843	1.28862		22.55	0.601633		22.55	3.11965
4.876	1.33469		22.702	0.807197		22.702	2.0834
4.908	1.31263		22.854	0.992431		22.854	2.85552
4.941	1.31263		23.007	1.14755		23.007	1.69072
4.974	1.24842		23.159	1.40055		23.159	2.49868
5.006	1.20333		23.312	1.50069		23.312	1.57073
5.039	1.17735		23.464	0.958547		23.464	2.45271
5.072	1.05971		23.616	0.794397		23.616	1.12974
5.105	1.06609		23.769	0.794397		23.769	1.26687
5.137	0.986191		23.921	0.863671		23.921	1.26687
5.17	1.03031		24.073	0.88852		24.073	1.59255
5.203	1.0803		24.226	1.05869		24.226	1.43205
5.236	1.02736		24.378	1.43368		24.378	0.748746
5.268	1.07295		24.53	1.53608		24.53	1.04092
5.301	1.11755		24.683	1.2492		24.683	0.378658
5.334	1.04795		24.835	1.31998		24.835	0.549288
5.366	1.09844		24.988	1.31998		24.988	0.490074
5.399	1.14059		25.14	0.868189		25.14	0.261788
5.432	0.995014		25.292	1.15809		25.292	0.528252
5.465	1.0254		25.445	1.15809		25.445	0.329573
5.497	0.911197		25.597	1.24769		25.597	0.500203
5.53	0.945508		25.749	1.18971		25.749	0.72693
5.563	0.979329		25.902	1.31998		25.902	0.592141
5.595	0.909237		26.054	1.47283		26.054	0.592141
5.628	0.947469		26.206	2.07522		26.206	0.774458
5.661	0.985701		26.359	2.43665		26.359	0.663042
5.694	0.893552		26.511	3.18286		26.511	1.09936
5.726	0.92149		26.663	4.3914		26.663	0.837567
5.759	0.945508		26.816	2.61661		26.816	1.78733
5.792	0.849438		26.968	3.38616		26.968	1.0604
5.825	0.875906		27.121	3.61055		27.121	1.24116
5.857	0.790619		27.273	3.90873		27.273	1.18117
5.89	0.790619		27.425	4.12333		27.425	0.951321
5.923	0.818068		27.578	3.43209		27.578	0.951321
5.955	0.746505		27.73	3.56763		27.73	0.910806
5.988	0.807775		27.882	2.92458		27.882	0.751084
6.021	0.890611		28.035	3.14747		28.035	0.998848
6.054	0.841105		28.187	3.14747		28.187	0.998848
6.086	0.909727		28.339	2.60005		28.339	1.00975
6.119	0.820028		28.492	2.44569		28.492	1.03936
6.152	0.879337		28.644	2.50141		28.644	1.03936
6.184	0.957272		28.797	2.03155		28.797	1.45464
6.217	0.896002		28.949	1.53533		28.949	1.09624
6.25	0.980309		29.101	1.14378		29.101	1.26531
6.283	1.0602		29.254	1.14378		29.254	1.26531
6.315	1.04648		29.406	0.801927		29.406	1.37049
6.348	1.04648		29.558	0.477391		29.558	0.931063
6.381	1.12932		29.711	0.419411		29.711	0.931063
6.414	1.16657		29.863	0.546665		29.863	1.06819
6.446	1.25627		30.015	0.430706		30.015	1.15234
6.479	1.29205		30.168	0.630246		30.168	1.12896
6.512	1.32685		30.32	0.30797		30.32	1.49749
6.544	1.2347		30.473	0.587326		30.473	1.41802
6.577	1.2347		30.625	0.524076		30.625	1.0565
6.61	1.1004		30.777	1.08354		30.777	1.3292
6.643	0.98423		30.93	1.08354		30.93	1.3292
6.675	0.945508		31.082	1.11818		31.082	1.46321
6.708	0.912668		31.234	1.10086		31.234	1.48269
6.741	0.883258		31.387	1.08731		31.387	1.34634
6.773	0.892571		31.539	0.654342		31.539	1.36348
6.806	0.841105		31.691	0.889273		31.691	0.9521
6.839	0.820028		31.844	1.00071		31.844	0.833672
6.872	0.774934		31.996	0.793644		31.996	0.779132
6.904	0.756799		32.149	0.88852		32.149	0.421511
6.937	0.791599		32.301	0.89379		32.301	0.645901
6.97	0.842576		32.453	1.05418		32.453	0.776795
7.003	0.907276		32.606	0.83807		32.606	0.767445
7.035	0.907276		32.758	0.896802		32.758	0.807181
7.068	0.988151		32.91	1.26275		32.91	1.08923
7.101	1.09403		33.063	1.23339		33.063	1.62683
7.133	1.1548		33.215	1.07225		33.215	1.62683
7.166	1.22441		33.367	0.800421		33.367	1.37283
7.199	1.32097		33.52	0.722863		33.52	1.33309
7.232	1.54399		33.672	0.786114		33.672	1.28089
7.264	1.80377		33.825	0.561725		33.825	0.940413
7.297	1.80377		33.977	0.561725		33.977	0.828218
7.33	2.02532		34.129	1.00975		34.129	0.857046
7.362	2.11061		34.282	1.36139		34.282	0.654471
7.395	2.17972		34.434	1.30718		34.434	0.36853
7.428	1.99346		34.586	1.46229		34.586	0.517344
7.461	1.70868		34.739	1.46756		34.739	0.550847
7.493	1.60281		34.891	1.2364		34.891	0.959112
7.526	1.29205		35.043	1.10312		35.043	0.652134
7.559	1.21705		35.196	0.829787		35.196	0.652134
7.592	1.06315		35.348	0.794397		35.348	0.589803
7.624	0.926392		35.501	0.627235		35.501	1.16169
7.657	0.942567		35.653	0.863671		35.653	1.08689
7.69	0.939136		35.805	0.640788		35.805	1.98835
7.722	0.900414		35.958	0.685214		35.958	2.84305
7.755	0.962663		36.11	0.457813		36.11	3.2669
7.788	0.963154		36.262	0.770301		36.262	2.29377
7.821	0.95335		36.415	0.72964		36.415	1.69072
7.853	0.95335		36.567	0.52257		36.567	2.17378
7.886	0.981779		36.719	0.52257		36.719	2.17378
7.919	1.06511		36.872	0.707051		36.872	1.8146
7.951	1.08275		37.024	0.886261		37.024	1.24427
7.984	1.22637		37.177	1.25748		37.177	1.35803
8.017	1.36704		37.329	1.39452		37.329	1.51697
8.05	1.38959		37.481	1.57298		37.481	1.51697
8.082	1.55036		37.634	1.80264		37.634	0.55708
8.115	1.70182		37.786	1.7296		37.786	0.558638
8.148	1.89151		37.938	1.30642		37.938	0.557859
8.181	2.03218		38.091	1.06321		38.091	0.279709
8.213	2.21795		38.243	1.06321		38.243	0.562534
8.246	2.31892		38.395	0.940475		38.395	0.443326
8.279	2.31892		38.548	0.919392		38.548	0.30542
8.311	2.29196		38.7	0.829034		38.7	0.371646
8.344	2.35127		38.853	0.577538		38.853	0.321003
8.377	2.12384		39.005	0.473626		39.005	0.379437
8.41	1.86406		39.157	0.502992		39.157	0.489295
8.442	1.83514		39.31	0.883249		39.31	0.832892
8.475	1.65231		39.462	1.10161		39.462	1.07053
8.508	1.64545		39.614	0.769548		39.614	0.639668
8.54	1.5185		39.767	0.726628		39.767	0.639668
8.573	1.53222		39.919	0.739429		39.919	0.690311
8.606	1.47242		40.071	0.513534		40.071	1.12818
8.639	1.50085		40.224	0.24999		40.224	0.904573
8.671	1.41802		40.376	0.183728		40.376	1.46087
8.704	1.46311		40.529	0.181469		40.529	1.46087
8.737	1.43713		40.681	0.147585		40.681	0.909247
8.77	1.41115		40.833	0.197281		40.833	0.452676
8.802	1.43615		40.986	0.368209		40.986	0.280488
8.835	1.36508		41.138	1.05267		41.138	0.523577
8.868	1.32048		41.29	0.958547		41.29	0.6646
8.9	1.37047		41.443	1.10764		41.443	0.821205
8.933	1.39792		41.595	1.02707		41.595	0.525135
8.966	1.4935		41.747	1.02707		41.747	0.551626
8.999	1.45576		41.9	0.856894		41.9	0.660704
9.031	1.52536		42.052	0.868942		42.052	0.715243
9.064	1.62584		42.205	0.677684		42.205	0.97859
9.097	1.65819		42.357	0.759007		42.357	0.97859
9.129	1.71701		42.509	0.63627		42.509	1.35491
9.162	1.64839		42.662	0.795903		42.662	0.692649
9.195	1.60477		42.814	0.795903		42.814	1.14688
9.228	1.6229		42.966	0.468355		42.966	1.68137
9.26	1.55281		43.119	0.4292		43.119	1.12195
9.293	1.47537		43.271	0.742441		43.271	1.13987
9.326	1.47929		43.423	1.2251		43.423	1.25986
9.359	1.41213		43.576	1.06923		43.576	1.2022
9.391	1.39988		43.728	1.19423		43.728	1.09234
9.424	1.36998		43.88	0.727381		43.88	0.789261
9.457	1.36557		44.033	0.805691		44.033	0.366971
9.489	1.35724		44.185	0.418658		44.185	0.214261
9.522	1.3244		44.338	0.88099		44.338	0.156606
9.555	1.29646		44.49	0.980383		44.49	0.057656
9.588	1.26509		44.642	0.61594		44.642	0.017141
9.62	1.27097		44.795	0.512781		44.795	0.011687
9.653	1.25774		44.947	0.367456		44.947	0.002337
9.686	1.27538		45.099	0.372726		45.099	0.000779
9.718	1.31018		45.252	0.533112		45.252	0.010129
9.751	1.27097		45.404	0.691238		45.404	0
9.784	1.3195		45.556	0.691991		45.556	0.067005
9.817	1.26313		45.709	0.833552		45.709	0.052981
9.849	1.21705		45.861	0.716839		45.861	0.02649
9.882	1.18225		46.014	0.627235		46.014	0.361517
9.915	1.18225		46.166	0.627235		46.166	1.46165
9.948	1.18813		46.318	0.82301		46.318	1.46711
9.98	1.21901		46.471	0.828281		46.471	1.3292
10.013	1.24058		46.623	0.552689		46.623	0.793157
10.046	1.2347		46.775	0.552689		46.775	0.702777
10.078	1.2347		46.928	0.570008		46.928	0.821205
10.111	1.22882		47.08	0.754489		47.08	0.514227
10.144	1.24646		47.232	0.799668		47.232	0.994173
10.177	1.3043		47.385	0.852376		47.385	0.869512
10.209	1.27097		47.537	0.693497		47.537	1.04793
10.242	1.26754		47.69	0.712322		47.69	1.53177
10.275	1.31067		47.842	0.868189		47.842	1.94316
10.307	1.22097		47.994	0.396822		47.994	1.74136
10.34	1.15235		48.147	0.396822		48.147	2.46128
10.373	1.08961		48.299	0.430706		48.299	3.04485
10.406	1.00776		48.451	0.430706		48.451	1.66968
10.438	1.04207		48.604	0.5429		48.604	0.526693
10.471	0.981779		48.756	0.521064		48.756	0.17063
10.504	0.971486		48.908	0.397575		48.908	0.908468
10.537	0.966585		49.061	0.533865		49.061	0.243089
10.569	0.966585		49.213	0.521817		49.213	0.096612
10.602	0.961683		49.366	0.774066		49.366	0.38567
10.635	0.969035		49.518	0.609916		49.518	0.077134
10.667	1.00335		49.67	0.659613		49.67	0.697323
10.7	1.01903		49.823	0.53763		49.823	0.735501
10.733	1.11461					49.975	0.735501
10.766	1.16363					50.127	0.722256
10.798	1.195					50.28	1.58086
10.831	1.11902					50.432	2.95135
10.864	1.11902					50.584	1.66968
10.896	0.976878					50.737	1.49593
10.929	0.928843
10.962	0.839635
10.995	0.768562
11.027	0.790129
11.06	0.747486
11.093	0.721998
11.126	0.721998
11.158	0.768072
11.191	0.896493
11.224	1.07981
11.256	1.23225
11.289	1.23225
11.322	1.34204
11.355	1.41606
11.387	1.4734
11.42	1.44792
11.453	1.42194
11.485	1.35136
11.518	1.29793
11.551	1.36116
11.584	1.31214
11.616	1.39008
11.649	1.52046
11.682	1.4685
11.715	1.68172
11.747	1.62682
11.78	1.56997
11.813	1.50428
11.845	1.52977
11.878	1.39988
11.911	1.26901
11.944	1.1499
11.976	1.05236
12.009	0.987661
12.042	0.969526
12.074	0.996974
12.107	1.05579
12.14	1.30038
12.173	1.39743
12.205	1.47242
12.238	1.51556
12.271	1.53957
12.304	1.56849
12.336	1.62045
12.369	1.8023
12.402	1.83122
12.434	1.85376
12.467	1.82435
12.5	1.56849
12.533	1.36655
12.565	1.15186
12.598	0.864632
12.631	0.747976
12.663	0.672002
12.696	0.638671
12.729	0.614164
12.762	0.624947
12.794	0.627888
12.827	0.689157
12.86	0.791109
12.893	0.812186
12.925	0.932764
12.958	1.01168
12.991	0.891101
13.023	0.863652
13.056	0.820519
13.089	0.780816
13.122	0.610242
13.154	0.576912
13.187	0.553384
13.22	0.455354
13.252	0.487704
13.285	0.546522
13.318	0.536229
13.351	0.536229
13.383	0.620536
13.416	0.586225
13.449	0.622986
13.482	0.630829
13.514	0.525936
13.547	0.527406
13.58	0.544562
13.612	0.493586
13.645	0.53966
13.678	0.605341
13.711	0.773464
13.743	0.865613
13.776	0.953841
13.809	1.03178
13.841	1.10677
13.874	1.18863
13.907	1.27342
13.94	1.33812
13.972	1.35871
14.005	1.32538
14.038	1.25235
14.071	1.16559
14.103	1.08471
14.136	1.01364
14.169	0.945018
14.201	0.877377
14.234	0.816107
14.267	0.765131
14.3	0.721017
14.332	0.681315
14.365	0.647984
14.398	0.622496
14.43	0.60338
14.463	0.658768
14.496	0.649945
14.529	0.658277
14.561	0.689157
14.594	0.748466
14.627	0.840125
14.66	0.95335
14.692	1.06315
14.725	1.13814
14.758	1.15677
14.79	1.11412
14.823	1.02932
14.856	0.932274
14.889	0.846987
14.921	0.778855
14.954	0.721017
14.987	0.66612
15.019	0.610242
15.052	0.552404
15.085	0.496526
15.118	0.448001
15.15	0.409769
15.183	0.431336
15.216	0.402907
15.249	0.384281
15.281	0.376929
15.314	0.378399
15.347	0.38232
15.379	0.384281
15.412	0.419082
15.445	0.417612
15.478	0.425454
15.51	0.449472
15.543	0.487214
15.576	0.528387
15.608	0.628378
15.641	0.648965
15.674	0.6671
15.707	0.69651
15.739	0.746015
15.772	0.813656
15.805	0.849438
15.838	0.913648
15.87	0.980309
15.903	1.04354
15.936	1.09795
15.968	1.13373
16.001	1.13569
16.034	1.07736
16.067	1.01805
16.099	0.958742
16.132	0.918059
16.165	0.88718
16.197	0.845026
16.23	0.796991
16.263	0.734742
16.296	0.683275
16.328	0.643083
16.361	0.60387
16.394	0.552404
16.427	0.503879
16.459	0.503879
16.492	0.433297
16.525	0.374478
16.557	0.341148
16.59	0.327913
16.623	0.323502
16.656	0.358303
16.688	0.353401
16.721	0.345069
16.754	0.322522
16.786	0.283799
16.819	0.240176
16.852	0.236745
16.885	0.208316
16.917	0.188219
16.95	0.199003
16.983	0.187239
17.016	0.200963
17.048	0.197042
17.081	0.210766
17.114	0.210766
17.146	0.22155
17.179	0.22204
17.212	0.234294
17.245	0.239195
17.277	0.260272
17.31	0.272036
17.343	0.305856
17.375	0.305856
17.408	0.340167
17.441	0.34899
17.474	0.366636
17.506	0.410749
17.539	0.435257
17.572	0.456334
17.605	0.44359
17.637	0.416141
17.67	0.416141
17.703	0.395555
17.735	0.386732
17.768	0.385752
17.801	0.389673
17.834	0.421533
17.866	0.463686
17.899	0.511721
17.932	0.551424
17.964	0.551424
17.997	0.60142
18.03	0.613183
18.063	0.643573
18.095	0.628868
18.128	0.622496
18.161	0.657297
18.194	0.662199
18.226	0.664159
18.259	0.694549
18.292	0.691608
18.324	0.735722
18.357	0.735722
18.39	0.777875
18.423	0.780326
18.455	0.858751
18.488	0.936195
18.521	0.936195
18.553	0.959232
18.586	0.942567
18.619	0.942567
18.652	0.945508
18.684	0.98374
18.717	1.08324
18.75	1.02687
18.783	1.04207
18.815	1.08961
18.848	1.05138
18.881	0.991092
18.913	1.02932
18.946	1.0254
18.979	1.03129
19.012	1.03129
19.044	1.05775
19.077	1.08912
19.11	1.19696
19.142	1.08422
19.175	1.05089
19.208	1.15137
19.241	1.1352
19.273	1.02148
19.306	0.977368
19.339	0.894532
19.372	0.896983
19.404	0.836694
19.437	0.800422
19.47	0.790619
19.502	0.779836
19.535	0.796501
19.568	0.76219
19.601	0.765131
19.633	0.723468
19.666	0.701411
19.699	0.753367
19.731	0.753367
19.764	0.836204
19.797	0.916099
19.83	1.02589
19.862	1.11118
19.895	1.22195
19.928	1.25529
19.961	1.38175
19.993	1.4685
20.026	1.57928
20.059	1.62045
20.091	1.54742
20.124	1.52095
20.157	1.29548
20.19	1.20431
20.222	1.10922
20.255	1.00678
20.288	1.01266
20.32	1.04305
20.353	1.13569
20.386	1.25283
20.419	1.31018
20.451	1.42537
20.484	1.50281
20.517	1.41263
20.55	1.46507
20.582	1.45282
20.615	1.34351
20.648	1.26411
20.68	1.1651
20.713	1.04844
20.746	0.995014
20.779	0.972466
20.811	0.91904
20.844	0.945508
20.877	0.898453
20.909	0.946978
20.942	0.995504
20.975	0.95041
21.008	0.95041
21.04	0.998445
21.073	0.996484
21.106	1.05775
21.139	1.1102
21.171	1.14451
21.204	1.145
21.237	1.22097
21.269	1.20627
21.302	1.17686
21.335	1.25725
21.368	1.20774
21.4	1.24744
21.433	1.18176
21.466	1.18176
21.498	1.23029
21.531	1.17833
21.564	1.12589
21.597	1.25283
21.629	1.20186
21.662	1.33028
21.695	1.24891
21.728	1.15873
21.76	1.20774
21.793	1.11118
21.826	1.12784
21.858	1.05579
21.891	1.05579
21.924	1.07099
21.957	1.01266
21.989	1.07246
22.022	0.995504
22.055	0.923941
22.087	0.971976
22.12	0.925412
22.153	0.897963
22.186	0.994033
22.218	0.948939
22.251	1.00874
22.284	1.00874
22.317	0.924431
22.349	0.948449
22.382	0.862672
22.415	0.870024
22.447	0.784737
22.48	0.712685
22.513	0.706803
22.546	0.661709
22.578	0.69798
22.611	0.69798
22.644	0.76023
22.676	0.830812
22.709	0.803363
22.742	0.82395
22.775	0.82395
22.807	0.820519
22.84	0.819538
22.873	0.804343
22.906	0.800422
22.938	0.800422
22.971	0.76219
23.004	0.69896
23.036	0.686216
23.069	0.630339
23.102	0.630339
23.135	0.581813
23.167	0.527406
23.2	0.522015
23.233	0.433787
23.265	0.433787
23.298	0.341638
23.331	0.281839
23.364	0.291152
23.396	0.296053
23.429	0.296053
23.462	0.324482
23.495	0.373008
23.527	0.447511
23.56	0.547503
23.593	0.546522
23.625	0.547012
23.658	0.559266
23.691	0.590636
23.724	0.641612
23.756	0.711214
23.789	0.798952
23.822	1.05677
23.854	1.17931
23.887	1.3293
23.92	1.49252
23.953	1.65231
23.985	1.80034
24.018	1.93415
24.051	2.05424
24.084	2.15766
24.116	2.2253
24.149	2.2052
24.182	2.2052
24.214	2.15864
24.247	1.97091
24.28	1.90866
24.313	1.85131
24.345	1.79691
24.378	1.73711
24.411	1.65966
24.443	1.34057
24.476	1.23764
24.509	1.14255
24.542	1.07295
24.574	1.04011
24.607	1.04648
24.64	1.08324
24.673	1.13422
24.705	1.18323
24.738	1.22343
24.771	1.25627
24.803	1.28567
24.836	1.31067
24.869	1.32342
24.902	1.31655
24.934	1.2945
24.967	1.27097
25	1.25627
25.032	1.25136
25.065	1.24891
25.098	1.24303
25.131	1.23421
25.163	1.22441
25.196	1.21264
25.229	1.19696
25.262	1.17882
25.294	1.16608
25.327	1.16902
25.36	1.18911
25.392	1.21754
25.425	1.24156
25.458	1.25578
25.491	1.2695
25.523	1.30185
25.556	1.36459
25.589	1.44792
25.621	1.52487
25.654	1.56702
25.687	1.56212
25.72	1.52095
25.752	1.46801
25.785	1.43027
25.818	1.21068
25.851	1.25774
25.883	1.33077
25.916	1.41557
25.949	1.49889
25.981	1.39645
26.014	1.4734
26.047	1.53909
26.08	1.59447
26.112	1.58516
26.145	1.6528
26.178	1.70231
26.21	1.72338
26.243	1.71113
26.276	1.65574
26.309	1.62388
26.341	1.62388
26.374	1.59349
26.407	1.67584
26.44	1.67584
26.472	1.66555
26.505	1.64398
26.538	1.77926
26.57	1.73907
26.603	1.70427
26.636	1.67731
26.669	1.65574
26.701	1.82975
26.734	1.79838
26.767	1.74642
26.799	1.67731
26.832	1.73956
26.865	1.63271
26.898	1.52536
26.93	1.41704
26.963	1.37929
26.996	1.23078
27.029	1.09255
27.061	0.971486
27.094	0.875416
27.127	0.812676
27.159	0.787678
27.192	0.79405
27.225	0.818068
27.258	0.962663
27.29	0.997955
27.323	1.0406
27.356	1.09255
27.388	1.14598
27.421	1.28862
27.454	1.27293
27.487	1.22294
27.519	1.14745
27.552	1.06609
27.585	1.00188
27.618	1.00678
27.65	1.02344
27.683	1.07491
27.716	1.16167
27.748	1.29107
27.781	1.56065
27.814	1.8121
27.847	2.10129
27.879	2.38803
27.912	2.62037
27.945	2.7581
27.977	2.74781
28.01	2.6336
28.043	2.45812
28.076	2.27726
28.108	2.08904
28.141	1.91356
28.174	1.76211
28.207	1.61163
28.239	1.54399
28.272	1.47585
28.305	1.39155
28.337	1.29842
28.37	1.20676
28.403	1.07442
28.436	1.00825
28.468	0.95335
28.501	0.861692
28.534	0.834243
28.566	0.819048
28.599	0.821009
28.632	0.82493
28.665	0.881788
28.697	0.969526
28.73	1.04844
28.763	1.04844
28.796	1.14941
28.828	1.23274
28.861	1.27783
28.894	1.31508
28.926	1.34547
28.959	1.40331
28.992	1.4288
29.025	1.43419
29.057	1.40576
29.09	1.33518
29.123	1.25235
29.155	1.18225
29.188	1.07001
29.221	1.05873
29.254	1.05383
29.286	0.933744
29.319	0.902865
29.352	0.871985
29.385	0.850418
29.417	0.867083
29.45	0.878357
29.483	0.88718
29.515	0.957272
29.548	0.970506
29.581	1.00433
29.614	1.07295
29.646	1.26068
29.679	1.40772
29.712	1.57732
29.744	1.7474
29.777	1.84298
29.81	1.87239
29.843	1.65427
29.875	1.51164
29.908	1.34106
29.941	1.17196
29.974	0.98276
30.006	0.876396
30.039	0.771993
30.072	0.691118
30.104	0.706803
30.137	0.614164
30.17	0.527896
30.203	0.458294
30.235	0.418102
30.268	0.385752
30.301	0.400456
30.333	0.371047
30.366	0.34948
30.399	0.320071
30.432	0.31664
30.464	0.31811
30.497	0.31811
30.53	0.304386
30.563	0.263213
30.595	0.240666
30.628	0.218609
30.661	0.202434
30.693	0.202434
30.726	0.185278
30.759	0.172044
30.792	0.170574
30.824	0.177436
30.857	0.179397
30.89	0.182337
30.922	0.185769
30.955	0.197532
30.988	0.207335
31.021	0.230373
31.053	0.235764
31.086	0.246548
31.119	0.246548
31.152	0.244097
31.184	0.233314
31.217	0.238215
31.25	0.258311
31.282	0.248018
31.315	0.28478
31.348	0.265174
31.381	0.28478
31.413	0.260272
31.446	0.281839
31.479	0.2539
31.511	0.310268
31.544	0.273016
31.577	0.306837
31.61	0.344579
31.642	0.304386
31.675	0.330364
31.708	0.330364
31.741	0.363695
31.773	0.403397
31.806	0.377419
31.839	0.409769
31.871	0.409769
31.904	0.450452
31.937	0.518093
31.97	0.50829
32.002	0.597988
32.035	0.597988
32.068	0.709254
32.1	0.842576
32.133	0.842576
32.166	0.953841
32.199	0.953841
32.231	1.02295
32.264	1.03913
32.297	0.954821
32.33	0.994523
32.362	0.993053
32.395	0.864632
32.428	0.814637
32.46	0.758759
32.493	0.677393
32.526	0.648965
32.559	0.639161
32.591	0.625927
32.624	0.621026
32.657	0.60387
32.689	0.574951
32.722	0.532308
32.755	0.536719
32.788	0.536719
32.82	0.550443
32.853	0.584264
32.886	0.608772
32.919	0.592597
32.951	0.615144
32.984	0.641122
33.017	0.617595
33.049	0.624947
33.082	0.650435
33.115	0.655827
33.148	0.712685
33.18	0.742094
33.213	0.673962
33.246	0.651415
33.278	0.630829
33.311	0.623967
33.344	0.638671
33.377	0.685726
33.409	0.685726
33.442	0.734742
33.475	0.788168
33.508	0.839144
33.54	0.827381
33.573	0.873945
33.606	0.911687
33.638	0.861692
33.671	0.834733
33.704	0.732781
33.737	0.701411
33.769	0.684746
33.802	0.637201
33.835	0.621516
33.867	0.60338
33.9	0.586225
33.933	0.569069
33.966	0.543581
33.998	0.533778
34.031	0.519074
34.064	0.511231
34.097	0.499467
34.129	0.499467
34.162	0.501428
34.195	0.564658
34.227	0.592597
34.26	0.617104
34.293	0.66612
34.326	0.671512
34.358	0.659748
34.391	0.648474
34.424	0.60338
34.456	0.565638
34.489	0.545052
34.522	0.543091
34.555	0.594557
34.587	0.608282
34.62	0.613183
34.653	0.652886
34.686	0.629848
34.718	0.608282
34.751	0.592107
34.784	0.599949
34.816	0.599949
34.849	0.575441
34.882	0.587205
34.915	0.581323
34.947	0.597498
34.98	0.630829
35.013	0.770523
35.045	0.806794
35.078	0.835713
35.111	0.846497
35.144	0.909727
35.176	0.862672
35.209	0.807775
35.242	0.76023
35.275	0.814637
35.307	0.773954
35.34	0.746505
35.373	0.734742
35.405	0.814147
35.438	0.829832
35.471	0.829832
35.504	0.799932
35.536	0.839144
35.569	0.769543
35.602	0.713665
35.634	0.681315
35.667	0.776405
35.7	0.781796
35.733	0.783757
35.765	0.773464
35.798	0.82395
35.831	0.82395
35.864	0.759739
35.896	0.682295
35.929	0.650435
35.962	0.589166
35.994	0.555835
36.027	0.545542
36.06	0.585244
36.093	0.572991
36.125	0.556325
36.158	0.537699
36.191	0.561227
36.223	0.557306
36.256	0.572991
36.289	0.605831
36.322	0.692098
36.354	0.712194
36.387	0.706313
36.42	0.681805
36.453	0.714645
36.485	0.720527
36.518	0.736702
36.551	0.759739
36.583	0.743564
36.616	0.745035
36.649	0.734251
36.682	0.72984
36.714	0.736212
36.747	0.741604
36.78	0.755328
36.812	0.779346
36.845	0.811696
36.878	0.877377
36.911	0.899924
36.943	0.9509
36.976	0.9509
37.009	1.00629
37.042	1.00727
37.074	0.980309
37.107	0.974427
37.14	0.917569
37.172	0.964624
37.205	0.91953
37.238	0.85532
37.271	0.838164
37.303	0.838164
37.336	0.774444
37.369	0.723958
37.401	0.644553
37.434	0.69749
37.467	0.682785
37.5	0.641612
37.532	0.6671
37.565	0.724448
37.598	0.712685
37.631	0.779346
37.663	0.883749
37.696	0.883749
37.729	1.04158
37.761	1.2195
37.794	1.19794
37.827	1.34547
37.86	1.39106
37.892	1.33518
37.925	1.3641
37.958	1.36263
37.99	1.36998
38.023	1.40429
38.056	1.45772
38.089	1.53811
38.121	1.65231
38.154	1.79053
38.187	1.92386
38.22	2.02287
38.252	2.08218
38.285	2.10865
38.318	2.10178
38.35	2.05571
38.383	1.97189
38.416	1.86406
38.449	1.74054
38.481	1.60329
38.514	1.46801
38.547	1.36165
38.579	1.30381
38.612	1.28911
38.645	1.29548
38.678	1.29597
38.71	1.26901
38.743	1.21166
38.776	1.14549
38.809	1.09746
38.841	1.06805
38.874	1.03864
38.907	1.00139
38.939	0.975898
38.972	0.98423
39.005	1.03129
39.038	1.09991
39.07	1.1749
39.103	1.22294
39.136	1.22343
39.168	1.19059
39.201	1.14794
39.234	1.1102
39.267	1.06903
39.299	1.02589
39.332	0.972466
39.365	0.935215
39.398	0.904335
39.43	0.890611
39.463	0.890611
39.496	0.923451
39.528	0.923451
39.561	0.991092
39.594	1.13128
39.627	1.26166
39.659	1.35528
39.692	1.39302
39.725	1.42145
39.757	1.41459
39.79	1.38125
39.823	1.34057
39.856	1.22637
39.888	1.09746
39.921	0.992073
39.954	0.95335
39.987	0.916099
40.019	0.876886
40.052	0.926392
40.085	0.897473
40.117	0.847967
40.15	0.769543
40.183	0.787188
40.216	0.673962
40.248	0.57201
40.281	0.597008
40.314	0.529367
40.346	0.529367
40.379	0.481822
40.412	0.554365
40.445	0.567599
40.477	0.60289
40.51	0.643083
40.543	0.819538
40.576	0.88718
40.608	0.942567
40.641	1.23078
40.674	1.26999
40.706	1.25921
40.739	1.19745
40.772	1.44497
40.805	1.28273
40.837	1.09795
40.87	1.20284
40.903	1.49056
40.935	1.23617
40.968	1.21019
41.001	0.98472
41.034	0.976388
41.066	0.813656
41.099	0.746015
41.132	0.746015
41.165	0.63475
41.197	0.504859
41.23	0.455844
41.263	0.388692
41.295	0.360754
41.328	0.312719
41.361	0.329874
41.394	0.289681
41.426	0.275957
41.459	0.265664
41.492	0.303406
41.524	0.339677
41.557	0.403887
41.59	0.403887
41.623	0.463686
41.655	0.50731
41.688	0.579363
41.721	0.663179
41.754	0.707783
41.786	0.76121
41.819	0.76121
41.852	0.79258
41.884	0.82493
41.917	0.875416
41.95	0.931293
41.983	0.938646
42.015	0.965114
42.048	0.926392
42.081	0.98276
42.113	1.07491
42.146	1.25087
42.179	1.38763
42.212	1.51752
42.244	1.48517
42.277	1.48517
42.31	1.40037
42.343	1.4038
42.375	1.32587
42.408	1.31459
42.441	1.23323
42.473	1.23323
42.506	1.15529
42.539	1.10383
42.572	1.06707
42.604	1.09501
42.637	1.09991
42.67	1.13863
42.702	1.12834
42.735	1.12098
42.768	1.07932
42.801	1.04844
42.833	1.03668
42.866	1.02932
42.899	1.04991
42.932	1.04991
42.964	1.06167
42.997	1.05775
43.03	1.05775
43.062	1.06265
43.095	1.0852
43.128	1.18225
43.161	1.10481
43.193	1.10236
43.226	1.16559
43.259	1.17049
43.291	1.11755
43.324	1.1597
43.357	1.2298
43.39	1.18176
43.422	1.18617
43.455	1.23519
43.488	1.28764
43.521	1.2945
43.553	1.35479
43.586	1.40331
43.619	1.43223
43.651	1.43223
43.684	1.44007
43.717	1.41655
43.75	1.41655
43.782	1.36606
43.815	1.29842
43.848	1.20921
43.88	1.20921
43.913	1.11069
43.946	1.04844
43.979	1.08667
44.011	1.05334
44.044	1.10383
44.077	1.18911
44.11	1.1602
44.142	1.2048
44.175	1.26019
44.208	1.26901
44.24	1.24352
44.273	1.26117
44.306	1.21754
44.339	1.17098
44.371	1.07197
44.404	1.01707
44.437	0.930803
44.469	0.896493
44.502	0.851888
44.535	0.82591
44.568	0.744545
44.6	0.713175
44.633	0.652396
44.666	0.624457
44.699	0.594067
44.731	0.594067
44.764	0.567599
44.797	0.581323
44.829	0.562207
44.862	0.586715
44.895	0.5725
44.928	0.590146
44.96	0.565638
44.993	0.596028
45.026	0.657297
45.058	0.767092
45.091	0.842576
45.124	0.953841
45.157	0.990602
45.189	1.03962
45.222	1.05432
45.255	1.08618
45.288	1.05824
45.32	1.07883
45.353	1.03717
45.386	1.0705
45.418	1.0705
45.451	1.09206
45.484	1.04697
45.517	1.10138
45.549	1.08373
45.582	1.19647
45.615	1.17931
45.647	1.29646
45.68	1.25381
45.713	1.26754
45.746	1.21411
45.778	1.21558
45.811	1.19745
45.844	1.19353
45.877	1.19353
45.909	1.14794
45.942	1.15431
45.975	1.11461
46.007	1.13814
46.04	1.04599
46.073	1.02491
46.106	0.922471
46.138	0.827381
46.171	0.828361
46.204	0.772483
46.236	0.76072
46.269	0.671512
46.302	0.630339
46.335	0.57152
46.367	0.536719
46.4	0.465647
46.433	0.461726
46.466	0.420062
46.498	0.431826
46.531	0.414671
46.564	0.414671
46.596	0.418102
46.629	0.449962
46.662	0.452903
46.695	0.47594
46.727	0.469568
46.76	0.50878
46.793	0.492605
46.825	0.551914
46.858	0.608282
46.891	0.662199
46.924	0.674943
46.956	0.704352
46.989	0.708763
47.022	0.708763

## Sheet: Fig7
Fig7A					Fig7B							Fig7C					Fig7E
PBS	LPS	LPS+ML133			IL1a			IL6				time	control	ML133			time	WT	KO
11.5106	228.35	181.157			LPS	LPS+ML133		LPS	LPS+ML133			18	1				12	1
13.7645	350.327	195.227			31.5172	32.4492		29.1934	26.7467			18	1				12	1
14.9086	325.765	193.633			28.5789	34.04		25.9159	25.6886			18	1				12	1
17.725	335.582	216.217			31.2555	40.7346		26.8913	26.6617			18	1				12	1
11.5106	353.533	180.13			52.1721	36.8214		26.3485	25.8465			18	1				12	1
13.7645	207.192	167.106			75.9007	26.6197		26.728	26.365			18	1				18	1
14.9086	258.789	152.282			78.2317	42.842		26.457	26.5279			21	1				18	1
17.725	279.534	188.525			38.4012	34.8889		27.2796	26.5659			21	1				24	1
17.725	389.948	268.038			45.63	13.6806		27.5519	26.651			21	1				24	1
					61.716	18.6574		28.8359	25.7769			21	1				24	1
												21	1				24	1
Fig7D				Fig7F								24	1				30	1
kcnj2f/f	Lyz2-cre-kcnj2f/f			DMSO	ML133		kcnj2f/f	Lyz2-cre-kcnj2f/f				24	1				30	1
154.807	453.943			505.887	420.839		353.747	154.843				24	1				18		1
708.104	232.539			588.925	303.987		189.192	270.954				27	1				24		1
504.275	68.9295			447.557	430.119		348.271	148.367				18		1			24		1
399.242	118.494			477.351	234.883		553.039	205.687				21		1			24		1
419.365	302.16			586.9	364.625		490.353	164.528				21		1			24		1
478.231	366.039			446.399	181.218		180.542	171.251				24		1			24		1
561.285	327.088			602.693	350.027		252.724	125.783				24		1			30		1
468.088	112.743			457.272			114.998	122.792				24		1			33		0
386.171	393.628						381.103	226.759				27		1			33		0
303.883	361.609						188.108	263.349				30		1			33		0
401.989	77.8411						498.865	254.171				30		1			33		0
256.135	173.88						130.858					30		1			33		0
	130.355											33		1			33		0
												33		1
												33		1
												36		1
												39		1
Fig7G																			Fig7I
	Control								LPS										LPS	LPS+ML133
Healthy	0.980306	0.977734	0.98397	0.996773	1.03395	1.02727			1.42974	1.12286	1.53136	1.14797	1.16162	1.12912					1.08447	0.154094
Sepsis	1.30802	1.31443	1.35676	1.0705	1.15033	1.23371	1.19102	1.15869	1.44252	1.28603	1.2597	1.36032	1.2176	1.38404	1.27148	1.51885			0.915526	0.156525
Recovery	1.09111	1.13829	1.14951	1.16173	1.21798	1.20949	1.26443	1.22361	1.70491	1.5755	1.56315	1.60675	1.69154	1.7203	1.61868	1.70838
Fig7H
	SC1	SC2	SC3	SC4	SC5	SC6	SC7	SC8	SL1	SL2	SL3	SL4	SL5	SL6	SL7	SL8	RC1	RC2	RC3	RC4	RC5	RC6	RC7	RC8	RL1	RL2	RL3	RL4	RL5	RL6	RL7	RL8
KCNJ2	-0.20339	-0.17161	0.03825	-1.38094	-0.98514	-0.57181	-0.78344	-0.9437	0.46343	-0.31241	-0.44292	0.05592	-0.65168	0.1735	-0.38451	0.84188	-1.27876	-1.04484	-0.98924	-0.92867	-0.64979	-0.69187	-0.41946	-0.62189	1.76429	1.12271	1.0615	1.27762	1.69803	1.84061	1.33681	1.78152
IL1B	0.6416	0.68331	0.68331	-0.01027	0.68331	-0.09233	0.02122	-0.32285	0.7086	0.72934	0.67755	0.68942	0.7689	0.5506	0.5702	0.67117	-1.73608	-1.37342	-1.3325	-1.88901	-1.62569	-1.75978	-1.72223	-1.6595	0.65517	0.63602	0.61358	0.7086	0.78747	0.69618	0.72934	0.61879
IL1A	0.24941	0.48466	0.20424	-0.59108	0.15177	-0.79729	-0.78095	-0.91249	0.63331	0.28996	0.32516	0.57283	0.40601	0.01404	-0.1743	0.30962	-1.32306	-1.20925	-1.16718	-1.32983	-1.36278	-1.40495	-1.30148	-1.37792	1.1642	0.89788	0.90898	1.48084	1.5352	1.54532	1.40829	1.15082
IL6	-0.15473	0.18061	-0.14024	-0.96955	0.36699	-1.10049	-0.64857	-1.01738	0.69333	0.49629	0.51538	0.54267	0.65668	-0.08158	0.03825	0.64112	-1.12947	-1.15073	-1.14808	-1.25592	-1.35892	-1.35234	-1.30805	-1.29658	1.25456	1.22939	1.26664	1.13794	1.32599	1.3304	1.19417	1.2422
IL12A	-0.20768	-0.74636	-0.18204	-1.15965	-0.53203	-0.33185	-0.38122	-0.77475	-0.50921	-0.60365	-0.4752	-1.22164	-0.11476	-0.17954	-0.42316	-0.56765	-0.0278	-0.20795	-0.14741	-0.99053	-0.77249	-0.20592	-0.44038	-0.42932	1.60907	2.60655	2.54291	0.01359	0.88683	1.31338	0.61171	2.04813
IL18	0.82001	1.03001	0.77836	0.46666	0.24299	-1.26405	-2.33279	0.69418	1.15663	1.12984	0.82001	0.49091	-0.41078	0.15269	-1.46332	1.20836	0.45109	0.60636	0.26358	-1.01733	0.15269	-2.10977	-1.41109	-0.12354	1.15663	0.46666	0.43252	0.60636	-0.31865	-1.41109	-1.06945	-0.19467
IL27	-0.33189	-0.57694	-0.20844	-0.67218	-0.78916	-0.56267	-0.83695	-0.55263	0.3833	-0.21747	-0.1895	-0.56057	-0.74756	-0.3281	-0.6842	-0.06328	-0.17772	-0.79317	-0.73868	-0.7536	-0.87963	-0.82309	-1.03317	-0.67048	1.90369	1.88258	1.90846	1.10937	1.21719	2.01368	1.01952	1.7533
CXCL9	-0.63265	-0.83239	-0.71064	-1.10984	-1.034	-0.14289	-1.02869	-0.59641	-0.33861	-0.88123	-0.96207	-1.12221	-1.0069	-0.01047	-0.80232	-0.35444	0.36375	0.30803	0.29787	-0.12842	-0.66745	0.57897	-0.66629	0.41163	1.89233	1.86471	1.8668	0.93472	0.50917	1.56988	0.21816	2.21193
CXCL10	0.3528	-0.31009	0.41262	-1.57767	-1.93647	-0.37991	-0.70916	0.14208	0.43078	-0.67146	-0.63906	-1.42548	-1.87604	-0.37825	-0.80211	-0.13538	1.16158	0.62424	0.74467	-0.41201	-1.40064	0.2207	-1.08802	0.91167	1.18779	1.16822	1.22219	1.10152	0.80284	1.20599	0.77522	1.27683
CXCL11	-0.31932	-0.56658	-0.2804	-1.0459	-1.0691	-0.44338	-0.79344	-0.34004	-0.14797	-0.61134	-0.5957	-0.95728	-1.13483	-0.30116	-0.69502	-0.45494	0.98434	-0.04823	0.06294	-0.86998	-1.11638	-0.45879	-1.04548	0.47592	1.81374	1.86242	1.90337	1.0954	0.87446	1.57929	0.71245	1.93093

## Sheet: FigS1
FigS1A			FigS1B							FigS1C
LPS	LPS+KCl		LPS	LPS+KCl		LPS	LPS+Gramicidin			LPS	LPS_KCl 30	LPS_KCl 40	LPS_KCl 50	LPS_Gra 0.75	LPS_Gra 1	LPS_Gra 1.25
-29.147	-19.63		0.932263	2.11007		1.21196	2.29481			10.5	11.2	10.5	8.65	9.89	10.6	11.2
-31.613	-19.64		1.12225	2.36199		0.767697	1.76842			9.64	11	10.4	8.95	10.4	11.1	11.1
-35.081	-26.31		1.00671	2.19131		1.02034	1.59641			10.1	11.5	10.1	8.65	9.84	12.2	10.8
-33.979	-22.33
-24.034	-19.15
-36.275	-16.53
-44.679	-27.53
-23.006	-8.73
-41.947
-27.481
-23.315
FigS1D
	2h			4h			6h
L	2.0188	2.0188	1.9178	-1.548	-1.548	-1.47	-2.49	-3.028	-2.621
LK 30	2.6245	2.4613	2.5572	5.5182	6.393	5.657	5.6528	5.3163	5.2103
LK 40	-2.557	-2.826	-2.556	7.9408	7.4478	7.7389	12.113	13.5262	12.1786
LK 50	-0.479	-0.135	-0.875	5.7201	5.5182	5.3381	15.6797	15.208	14.6719
LG 0.75	5.249	6.6622	5.6578	6.7295	7.3351	6.6806	9.4213	9.4886	8.9822
LG 1.00	10.2961	10.6999	9.9731	9.9411	10.699	10.228	11.843	12.7187	11.6672
LG 1.25	5.0471	5.1817	4.8586	12.92	12.18	11.922	13.9973	13.459	13.0417
positive				99.798	100.201	95.01

## Sheet: FigS2
FigS2A							FigS2C								FigS2D
Control	LPS	LPS+KCl	LPS+Gramicidin	LPS+PAP1	LPS+Tram34		ML133	-			LPS					Kcnj2f/f										Lyz2-cre-Kcnj2f/f
0.945118	1.01185	2.1047	1.83769	0.957974	1.10483		0	8.8413	8.94316	9.28061	9.50028	9.17079	9.21417		Day 4	0.924313	1.17468	0.641522	1.32641	1.27665	1.07987	0.864657	1.03368	0.67822		1.3464	1.45239	1.15824	1.03364	1.45316	1.05909	1.40421	0.886333
1.06831	1.02341	2.05408	1.8752	1.01245	1.15783		15	8.45689	8.39651	8.73147	9.44536	9.49638	9.99451		Day 7	0.52302	0.749405	0.488871	0.925494	1.67607	1.49483	1.49281	1.07276	0.576742		1.18594	1.48521	1.19566	0.96246	2.04824	1.6015	1.62789	0.525372
0.986577	1.15815	2.0378	1.69279	0.965509	1.1087		20	9.88468	10.2691	9.94588	9.93959	10.1627	10.6535
							25	9.71993	9.49863	9.66502	13.3443	14.0582	13.4272		FigS2E
							positive control	100	99.8353	98.6187						Kcnj2f/f										Lyz2-cre-Kcnj2f/f
FigS2B															Day 4	78.8	83	84.7	76.5	72.8	75.5	79.6	83.6	83.8		79.3	77	76.1	74.4	73.9	77.1	83.3	77.9
															Day 7	70.2	68.4	79.5	80.5	77.6	84.1	82.4	81.4	80.1		78.6	77.8	79.1	81.2	84.1	82.9	83.6	78.5
											FigS2G
												L			LM
											1h	0.950502	1.05955	0.98995	1.37062	1.61412	1.46253
											3h	0.941162	1.07564	0.983193	1.40517	1.48584	1.62715
											6h	0.921919	1.0915	0.986577	2.03664	2.31128	2.13048
FigS2F						FigS2H														FigS2J						FigS2J
WT-Low	WT-LPS-LPS-Low	KO-Low	KO-LPS-LPS-Low																	-	LPS	LPS+PA10	LPS+PA15	LPS+PA20
-28.871	-29.147	-15.96	-10.04																	0.005436	0.984406	0.30708	0.189563	0.118244
-34.029	-36.275	-10.64	-18.01																	0.005668	1.02541	0.317416	0.196219	0.117609
-33.733	-44.679	-14.18	-17.65																	0.00573	0.990666	0.302376	0.194473	0.1165
-34.149	-41.947	-17.73	-21.12
-25.418	-31.613	-20.93	-14.98
-26.275	-35.081	-18.81	-16.31
-27.663	-27.481	-15.51	-19.61
-27.209	-23.315	-22.16	-14.54																	FigS2K
-16.829	-33.979	-17.29	-8.331																	-	1.04508	1.16625	1
-36.284	-24.034	-27.32	-15.42																	LPS	223.08	215.532	176.465
-33.782	-23.006	-18.01	-22.07																	LPS+KCl	70.1747	77.87	69.5509
-41.354		-17.642																		LPS+ChCl	331.057	417.937	361.537
-52.29		-21.56																		LPS+D-mannitol	261.499	335.315	311.096
-30.495		-10.48
-35.556		-13.14
-32.644		-16.24
-24.377						FigS2I
-35.233
-29.12
-34.589

## Sheet: FigS3
FigS3A													FigS3B												FigS3C												FigS3I
		P65					p-P65								P65					p-P65						-			LPS			LPS+ML133					-	1	1.05769	1.14325
																									None	0.0615981	0.0865827	0.071867	48.5655	51.3927	48.4797	20.6643	19.0794	18.6747			Lps	123.781	124.951	134.649
																									1.2 mM Ca2+	1.10516	1.021	1	60.9793	53.2812	48.8789	19.4361	18.3556	18.4105			Lps+M	62.2694	66.9082	62.6511
																									2.4 mMCa2+	0.143235	0.160734	0.147425	53.8556	50.1041	49.4518	20.2843	21.8123	20.4169			Lps+M+BAPTA-AM 10μM	20.0597	20.0633	21.2968
																									3.6 mMCa2+	0.305551	0.312767	0.317236	56.0922	52.0633	52.4554	20.5966	30.9817	25.0155			Lps+M+BAPTA-AM 20μM	15.2393	14.8427	14.8454
																																					Lps+M+BAPTA-AM 40μM	21.5659	24.4786	22.746
																																						pro-IL1b
																									FigS3D
																									-	1.15921	1	0.990997		-	1.08968	1	1.9828
																									L	149.578	114.399	156.087		L	192.306	203.23	206.812
																									LM	72.5998	55.6052	62.1943		LM	76.2044	74.3555	74.3636
																									LM+1.2 Mg	63.9115	49.8493	54.7615		LM+10 Mn	71.0591	70.1628	69.0713
																									LM+2.4 Mg	59.4722	40.4719	51.2171		LM+50 Mn	66.8149	64.1225	71.5489
																									LM+3.6 Mg	45.7709	33.1048	50.6111		LM+100 Mn	76.9138	70.0222	87.2684
		IkB					p-IkB								p-ERK						ERK
																									FigS3E													actin
																									None	1	0.997044	1.02035	-	1	3.09608	2.021
																									Lps	45.3	41.761	42.094	lps	184.56	182.362	192
																									Lps+ML133	8.5	8.246	8.50206	lps+m	19.2197	19.8413	18.944
																									Lps+ML133+BAPTA10μM	7.65	6.86275	7.03869	lps +m+EGTA 10	61.5492	57.2317	56.4543
																									Lps+ML133+BAPTA20μM	9.4	9.64047	9.39647	lps +m+EGTA 20	28.1741	27.5487	27.4991
																									Lps+ML133+BAPTA40μM	6.02	8.20572	7.0275	lps +m+EGTA 40	38.6538	27.4313	32.646
																									FigS3F
																											pro-IL1b
																																				FigS3J
																																						pro-IL1b						actin
		ERK						p-ERK							JNK						p-JNK
																											actin
																									FigS3G
																											pro-IL1b									FigS3K						FigS3L
																																					LPS_1	LPS_2	LPS+ML133_1	LPS+ML133_2			LPS_1	LPS_2	LPS_3	LPS+Ml133_1	LPS+Ml133_2	LPS+Ml133_3
																																				PEP	1.08729	0.609965	-0.900687	-0.796564		Phgdh	-1.33156	-0.91444	-0.19191	0.424222	1.27745	0.736245
																																				3PG	1.02697	0.682891	-0.762213	-0.947645		Psph	-1.11481	-0.88325	-0.59436	0.394234	0.937286	1.2609
		p-JNK						JNK							P38						p-P38															F16BP	0.651947	1.02763	-0.606942	-1.07264		Psat1	-0.1542	-1.34327	-0.82222	0.146093	1.32366	0.849938
																																				lactate	0.297919	1.17131	-0.255057	-1.21417		Atf4	-1.35031	-0.6659	-0.62505	0.986699	0.837398	0.817159
																																				F6P	1.27424	0.114154	-0.247279	-1.14111		Mdm2	0.310775	-1.63836	-0.80112	0.838102	0.790514	0.500087
																																				G6P	1.32307	-0.258216	0.02248	-1.08734
																																				FigS3N
																																							p-GCN2						GCN2
																											actin
		p-P38						P38
															actin
																						FigS3H																pro-IL1b							actin
																						control	mock	CaCl2	BAPTA	BAPTA-AM	EGTA		control	mock	CaCl2	BAPTA	BAPTA-AM	EGTA
																						1.5103	596.344	773.947	781.445	321.795	634.73		1.055	494.559	613.109	572.051	296.112	484.382
																						0.5723	588.134	792.353	752.784	318.769	613.562		1.0269	479.723	574.803	556.819	312.996	466.616
																						1.0101	574.471	803.414	770.686	335.461	630.346		1.0101	494.559	572.051	576.03	295.417	477.713
		actin

[truncated: 3 more sheets: FigS4, FigS5, FigS6]
